# Supplementary material for: Dynamically regulated miRNA-mRNA networks revealed by exercise
Source: BMC Physiol. 2013 Jun 7;13:9. doi: 10.1186/1472-6793-13-9 (PMC3681679; doi:10.1186/1472-6793-13-9)
Supplement: Additional file 1 — Differentially expressed mRNAs and miRNAs. [file 1472-6793-13-9-S1.xlsx]

## Sheet: expression
AffyID	EntrezID	GeneSymbol		A 0	A E	A R1	A R2		B 0	B E	B R1	B R2		C 0	C E	C R1	C R2		D 0	D E	D R1	D R2		E 0	E E	E R1	E R2		F 0	F E	F R1	F R2		G 0	G E	G R1	G R2		H 0	H E	H R1	H R2		average 0	average E	average R1	average R2		St Dev 0
7897522	116362	RBP7		6.67862	6.31158	6.71854	6.69131		7.00474	7.00789	6.95458	7.23427		6.71183	7.20789	6.80638	7.04244		7.11486	6.71356	7.34839	8.02798		6.64192	6.38936	6.60837	7.10995		7.32577	6.76007	7.03789	7.37018		6.63801	6.07028	6.54485	6.85575		6.90737	7.04303	7.26658	7.20497		6.87789	6.68796	6.9107	7.19211		0.254732
7898448	23569	PADI4		9.13225	8.96091	9.57771	9.80883		10.1237	9.96857	10.0665	10.0524		9.6441	9.83785	9.97044	10.4296		9.11403	9.20678	9.82616	10.7168		9.07518	8.7659	9.06008	9.53238		9.24758	9.39855	9.6915	9.88295		8.82384	8.85586	9.42158	10.1673		9.92207	10.1748	10.4097	10.2282		9.38534	9.39615	9.75296	10.1023		0.45799
7901675	163747	C1orf177		5.86516	6.31153	6.154	5.86871		5.84047	6.1215	5.9584	5.99147		5.92732	6.00174	5.75649	5.73317		5.60093	6.23717	5.60048	5.70133		5.79086	6.16832	5.64113	5.34022		5.81688	6.31489	5.75707	5.80971		5.699	6.51648	5.87579	5.52353		6.10705	6.0301	5.54044	5.76757		5.83096	6.21272	5.78547	5.71696		0.150668
7902205	3595	IL12RB2		6.99229	7.37457	6.96287	7.09585		6.73637	7.54735	7.00427	6.75846		6.63724	7.38166	7.03099	6.39784		6.81273	7.94987	7.36151	7.07604		6.61388	7.05989	6.85378	6.58394		6.8196	7.50344	6.84862	7.15579		7.19857	8.72166	8.35542	7.31291		7.0431	7.48925	7.01292	7.03843		6.85673	7.62846	7.1788	6.92741		0.205259
7903565	29899	GPSM2		6.95989	6.67986	6.77852	7.02171		7.07611	7.13417	7.19464	7.159		6.32478	6.73912	7.10592	7.09843		7.12532	7.12541	7.78279	7.92877		6.77554	6.36998	6.95172	7.40656		7.11578	6.7937	7.38847	7.49814		6.83537	6.71161	7.22916	7.30583		6.6666	7.03939	7.34851	7.45086		6.85992	6.82415	7.22247	7.35866		0.273627
7905047	2209	FCGR1A		9.17582	8.72652	8.70897	8.90066		10.5054	10.4915	10.6908	10.5203		9.00728	9.56744	9.59257	9.74287		10.5965	10.0578	10.7554	10.6049		9.89853	8.89919	9.72379	10.232		9.70011	9.02977	9.84171	10.133		10.0329	9.41365	9.8272	9.73462		10.2993	10.3699	10.927	10.8937		9.90197	9.56948	10.0084	10.0953		0.584317
7905060	2209	FCGR1A		8.89132	8.44901	8.41074	8.67626		10.1438	10.0988	10.3732	10.2772		8.88355	9.12067	9.26008	9.39585		10.2079	9.72256	10.4118	10.2778		9.58717	8.496	9.45929	9.86508		9.22534	8.85286	9.62684	9.85781		9.77714	9.11242	9.64011	9.641		10.0049	9.97841	10.6423	10.5838		9.59013	9.22883	9.72805	9.82186		0.536632
7905571	6280	S100A9		11.1571	10.7901	11.1912	11.3268		11.4333	11.31	11.6809	11.5948		11.1127	11.4934	11.4152	11.6884		11.515	11.2233	11.4608	11.7544		11.31	10.7107	11.1836	11.4847		11.5256	11.0416	11.5205	11.5259		11.3212	10.5632	11.0613	11.2251		11.2844	11.1019	11.7644	11.6013		11.3324	11.0293	11.4098	11.5252		0.152507
7906061	23208	SYT11		7.96328	8.38058	7.95095	7.85203		7.57894	8.1552	7.64738	7.60122		7.62656	7.97946	7.73663	7.46401		7.58649	8.13912	7.53869	7.44588		7.63375	8.07478	7.52587	7.37901		7.90134	8.30268	7.5362	7.82132		7.89898	8.292	8.12222	7.7162		7.97451	8.21991	7.86753	8.01166		7.77048	8.19297	7.74068	7.66142		0.178239
7906386	149628	PYHIN1		10.4631	10.8235	10.2736	10.4032		10.4897	11.0014	10.5358	10.1629		9.89039	11.0758	10.4312	10.0486		10.3102	11.0659	10.2287	9.23376		10.4963	10.8672	10.4506	10.084		10.5898	10.7107	10.0993	10.3773		10.4506	11.0713	10.5268	9.76169		10.4316	10.618	10.5266	10.4012		10.3902	10.9042	10.3841	10.0591		0.216415
7906475	343413	FCRL6		10.2714	11.0523	10.2968	10.1939		10.023	10.8712	9.96155	9.6904		9.64381	10.5904	9.59585	9.17276		9.5927	10.7671	9.05411	8.80412		10.0884	11.1548	10.1666	9.3958		10.189	10.8097	9.29851	9.84669		9.62438	10.8833	9.77227	8.67311		10.3311	10.4641	9.71815	9.88958		9.97047	10.8241	9.73298	9.4583		0.305716
7906613	57823	SLAMF7		8.9348	9.48639	8.6525	8.60562		8.48411	9.25311	8.45074	8.28389		8.27132	9.27589	8.28917	7.97559		8.37913	9.22862	8.12821	7.78141		8.48662	9.3447	8.31984	8.0968		8.94124	9.10322	7.90303	8.46331		8.69475	9.54853	8.80419	8.29834		8.76035	9.12059	8.61469	8.71067		8.61904	9.29513	8.3953	8.27695		0.251687
7907430	356	FASLG		8.02011	8.67297	7.88339	7.93591		7.6773	8.40807	7.54979	7.68214		7.28111	8.7264	7.43501	7.1154		7.85954	8.38816	7.47086	7.11032		7.85521	8.3887	7.66358	7.47298		8.14766	8.42825	7.66173	7.90266		7.87523	8.58953	7.96706	7.46213		8.04233	8.10542	7.7911	8.01184		7.84481	8.46344	7.67782	7.58667		0.269531
7908161	81563	C1orf21		8.11821	8.84149	8.17789	8.13578		8.05534	8.75301	8.04516	7.97303		8.0055	8.81306	8.06167	7.83673		8.06903	9.08168	8.01126	7.4604		8.05552	8.94278	8.1403	7.6169		8.31739	8.87375	7.75154	8.28872		7.8443	8.95377	8.21027	7.52215		8.30021	8.44644	8.22415	8.28574		8.09569	8.83825	8.07778	7.88993		0.154352
7908816	59352	LGR6		7.00343	7.62797	7.0492	7.03467		7.21978	7.98224	7.1068	7.07334		7.09601	7.7743	6.75099	6.86258		6.71935	7.4856	6.50173	6.71361		6.84172	7.42763	6.95077	6.64225		7.47102	7.86498	6.98117	7.35427		6.60135	7.71512	6.90436	6.47704		7.54466	7.7909	6.94718	7.14945		7.06216	7.70859	6.89902	6.9134		0.339719
7909877	64757	MOSC1		8.37573	8.19462	8.46754	8.93725		9.14456	8.95678	8.99794	9.12096		8.61185	8.41005	8.88314	9.32433		9.30742	9.30232	10.1682	10.7854		7.97145	7.59078	8.08536	8.81701		8.96741	9.16056	9.49684	9.63151		7.97102	7.94858	8.52231	9.39964		9.09748	9.25421	9.45408	9.52365		8.68087	8.60224	9.00943	9.44247		0.530265
7909890	3142	HLX		8.739	8.44357	8.65233	8.78886		9.12418	9.12249	9.31263	9.57692		8.81589	8.62783	8.91007	9.15604		9.04792	8.86401	9.16459	9.8268		8.41396	8.6829	8.87125	9.10033		8.46709	8.81202	9.20206	9.08733		8.64716	8.72721	9.0272	9.34204		8.98826	9.13381	9.21844	9.35944		8.78043	8.80173	9.04482	9.27972		0.263527
7914212	677838	SNORA61		8.89864	9.07351	8.58448	8.79961		8.30302	9.26884	8.95775	9.44905		8.74858	9.64975	8.92734	8.8468		8.82575	9.55474	9.18952	9.21688		9.1539	9.85251	9.64706	9.61599		9.4903	9.34009	9.28223	9.4652		9.21688	9.61452	8.9642	8.93359		8.61355	9.0417	9.20393	8.88481		8.90633	9.42446	9.09456	9.15149		0.374144
7916432	1718	DHCR24		8.02339	8.27238	8.09861	7.91441		7.64928	8.0396	7.69331	7.72897		7.77535	7.80018	7.82657	7.5932		8.12242	8.64395	8.07573	7.69796		8.0374	8.46252	7.89975	7.79105		8.40396	8.71535	8.13518	8.035		7.73835	8.34921	7.87612	7.71825		7.90654	8.01148	7.69458	7.81974		7.95709	8.28683	7.91248	7.78732		0.243794
7916862	79971	WLS		8.46998	8.26174	8.40904	8.43865		8.64098	8.67531	8.60173	8.83706		10.0324	9.64998	10.2596	10.3462		8.25963	8.44727	8.9082	9.45976		8.44971	8.05579	8.41489	8.8042		8.67678	8.75093	9.02933	9.12772		8.25475	8.32508	8.68747	8.85012		9.18492	9.4138	9.26498	9.62609		8.74614	8.69749	8.94691	9.18623		0.598217
7917649	7049	TGFBR3		9.28503	10.0113	9.45544	9.32987		8.97196	9.79265	8.84904	8.73606		8.57149	9.49381	8.81091	8.45206		8.39913	9.8037	8.45811	8.32015		9.01285	9.9207	8.91028	8.42516		9.2381	9.85366	8.53954	9.05465		8.79964	10.0343	9.32317	8.29988		9.24495	9.57364	8.81229	8.93757		8.94039	9.81048	8.89485	8.69442		0.328476
7918593	389	RHOC		9.72723	9.90627	9.45096	9.38416		9.11377	9.39129	8.9938	9.06068		9.33198	9.79519	9.27284	9.14332		9.36338	9.69295	8.86832	8.58309		9.1971	9.76808	9.29897	9.01117		9.51187	9.70512	9.1282	9.2225		9.64808	9.90702	9.56945	9.11792		9.42763	9.36715	9.42563	9.34238		9.41513	9.69163	9.25102	9.10815		0.210149
7919133	2210	FCGR1B		8.93298	8.44032	8.44103	8.69504		10.1778	10.1807	10.4044	10.2723		8.95858	9.15048	9.3045	9.44908		10.2461	9.77019	10.4298	10.2873		9.64569	8.55699	9.45158	9.90027		9.31447	8.94862	9.66594	9.88539		9.83491	9.17458	9.70218	9.67812		10.0461	9.98731	10.6108	10.6165		9.64459	9.27615	9.75128	9.84801		0.525029
7919243	11126	CD160		7.73168	8.11847	7.13745	7.03422		7.57146	8.58019	7.73998	7.17441		6.23295	8.32645	6.53854	6.24139		7.85321	8.75829	7.10239	6.1753		7.39136	8.1667	6.56382	6.34212		8.37349	8.2816	6.64527	7.34625		8.20263	8.6958	7.71571	6.66778		7.43522	8.06247	7.93683	7.70884		7.599	8.37375	7.1725	6.83629		0.652819
7919743	54507	ADAMTSL4		8.30409	8.30387	8.45962	8.33476		8.77424	8.87006	8.81563	9.40475		8.32183	8.23352	8.51196	8.42903		8.38139	8.58174	8.94537	10.3491		8.64095	8.6488	9.00845	9.11987		8.33162	8.59198	8.67084	8.75284		8.57087	9.12838	9.25565	9.36816		8.72893	8.98527	8.65607	8.82387		8.50674	8.66795	8.79045	9.0728		0.194454
7919872	55793	FAM63A		9.57436	9.52674	9.82561	9.74301		9.73504	9.93229	9.94743	10.3526		9.76294	9.55851	10.0445	10.0032		9.52663	9.72682	10.0134	10.3496		9.40115	9.48365	9.72407	9.84982		9.47783	9.87654	9.89316	10.0095		9.43072	9.92323	10.1847	10.2539		9.83055	10.1854	10.096	10.1274		9.5924	9.77665	9.9661	10.0861		0.163289
7921144	9047	SH2D2A		8.53312	9.05497	8.66198	8.73624		8.44211	8.86319	8.35191	8.419		8.37159	9.07781	8.45086	8.40357		8.36315	9.12004	8.36105	8.15239		8.15636	8.702	8.43296	8.03582		8.33288	9.00493	8.16431	8.35517		8.44871	9.59927	9.14379	8.35113		8.66935	9.01011	8.50987	8.44798		8.41466	9.05404	8.50959	8.36266		0.150584
7921625	114836	SLAMF6		10.7033	10.9702	10.6087	10.5317		10.3171	10.6705	10.436	10.2552		10.2336	10.7525	10.4906	10.2678		10.5135	10.7937	10.2941	9.81452		10.6594	10.8872	10.4961	10.368		10.6179	10.6474	10.1925	10.4245		10.6356	10.92	10.5769	10.2287		10.3709	10.4771	10.366	10.3224		10.5064	10.7648	10.4326	10.2766		0.177261
7921677	51744	CD244		8.72338	9.03515	8.50816	8.48571		8.83653	9.21606	8.85504	8.70779		8.47709	9.03204	8.45605	8.41504		8.55506	9.11064	8.29386	8.02734		8.56624	8.95267	8.38882	8.30628		9.15564	9.22923	8.72566	9.03789		8.91791	9.16314	8.86104	8.53657		9.05533	8.93983	8.88405	8.91591		8.7859	9.08484	8.62158	8.55407		0.247876
7921900	117157	SH2D1B		9.19434	10.1437	8.88264	8.78463		9.40162	10.4903	9.14213	9.22665		8.36273	10.0718	8.39954	8.08364		9.65949	10.8922	9.26825	8.73303		8.89	10.3893	9.19462	8.52453		10.0559	10.5784	8.98157	9.82204		9.49809	10.9525	9.87826	8.7935		9.58647	10.0617	9.24987	9.31825		9.33108	10.4475	9.12461	8.91078		0.518554
7922040	919	CD247		10.3592	10.7943	10.3536	10.1874		10.1361	10.4574	10.0684	10.0847		10.3143	10.7459	10.313	10.1415		10.3999	10.9573	10.1944	9.55778		10.3953	10.7229	10.1662	10.0682		10.6181	10.8386	10.1715	10.4683		10.2874	10.8805	10.445	9.87104		10.0707	10.2331	10.1378	10.1424		10.3226	10.7037	10.2312	10.0652		0.168779
7922127	6846	XCL2		4.86937	4.59158	4.02547	3.85458		5.13916	5.57394	5.84596	5.30475		4.88585	7.42667	5.80509	4.87658		5.05494	5.15217	4.4719	4.86986		5.40541	5.31444	4.93636	4.56803		5.57158	5.70332	4.99445	5.56587		5.50994	6.2763	5.78177	4.77984		4.16376	4.6357	4.67634	4.51189		5.075	5.58427	5.06717	4.79143		0.456365
7922174	2153	F5		8.25284	8.14995	8.323	8.54797		9.6051	9.8891	9.52697	9.75458		9.0125	8.57813	9.17402	9.32646		8.24497	8.38666	8.94288	9.74973		8.66659	8.51463	8.68734	8.95634		8.99464	9.09735	9.02112	9.30606		8.53031	8.79144	9.03755	9.53638		8.79606	9.24754	8.87103	9.12113		8.76288	8.83185	8.94799	9.28733		0.450111
7922807	23127	GLT25D2		5.56137	6.03307	5.65123	5.88587		5.86077	5.99845	5.86506	5.90376		5.92246	6.45425	5.83264	5.85366		5.91678	6.94041	6.04136	5.93657		5.73027	6.47304	5.82518	5.49122		5.61299	5.68578	5.60604	5.41708		5.79854	6.21782	5.69238	5.59277		5.96694	5.77236	5.53259	5.34828		5.79626	6.1969	5.75581	5.67865		0.149698
7925929	8644	AKR1C3		5.81847	6.0861	5.7332	5.93017		5.46143	6.32446	5.58216	5.35364		5.76883	7.44328	5.75931	5.79915		6.25104	7.38273	5.80198	5.41197		6.33483	7.05878	6.01954	5.81861		6.62985	6.87908	5.91813	6.25668		6.1042	6.52473	6.1172	5.43985		5.72353	5.79499	5.79012	5.55791		6.01152	6.68677	5.84021	5.696		0.384432
7928395	170384	FUT11		9.58329	10.0783	9.66208	9.62937		9.42146	9.79644	9.30463	9.35977		9.45598	9.84734	9.45385	9.4144		9.38169	9.98675	9.44514	8.99344		9.46221	9.92463	9.47553	9.20505		9.70762	9.92746	9.4698	9.62427		9.39467	10.0531	9.65327	9.3048		9.50504	9.75618	9.51247	9.40312		9.489	9.92127	9.4971	9.36678		0.109366
7932407	338596	ST8SIA6		6.30882	6.78849	5.95027	5.86009		6.19247	7.16388	5.97389	6.00272		5.4431	7.08837	5.90626	5.50724		6.30479	7.67854	6.43586	5.60367		6.22343	7.11711	6.46963	6.14062		6.41912	6.87251	5.62364	6.31575		6.48765	7.46974	6.27562	5.36279		6.21516	6.88222	6.20046	6.32349		6.19932	7.13261	6.10445	5.88955		0.322336
7934161	5551	PRF1		10.9183	11.7469	11.187	10.8876		10.2195	11.2352	10.1127	10.4775		10.4035	11.1163	10.3279	9.85405		10.4321	11.9336	10.3813	10.2717		10.1512	11.6001	10.4726	9.81281		11.0168	11.707	10.2795	10.619		10.3084	11.9372	11.1012	10.0308		10.6565	11.0199	9.95994	10.0959		10.5133	11.537	10.4778	10.2562		0.319841
7934898	118932	ANKRD22		6.37329	6.07184	6.22504	7.09604		7.3742	7.34329	7.01778	7.15168		6.31701	6.83731	6.82567	8.21559		7.09117	6.94059	8.20014	9.15633		6.20459	6.12187	6.76111	7.63867		6.93203	6.69496	7.30317	7.86564		6.66059	6.17454	6.40745	7.64966		8.10309	8.65201	8.90359	8.90505		6.882	6.85455	7.20549	7.95983		0.639807
7938049	387748	OR56B1		6.72976	6.47503	6.46758	6.44662		6.89246	6.68204	6.57702	6.42932		6.66303	6.46255	6.62905	6.66058		7.26865	6.67593	6.66741	6.96683		8.02899	6.92803	7.09157	7.39101		6.93117	6.4021	6.38142	6.53014		7.45563	6.62691	6.62371	6.69852		6.8013	6.48757	6.47522	6.61293		7.09638	6.59252	6.61412	6.717		0.463936
7939150	79056	PRRG4		7.74686	7.62151	7.76093	7.81184		8.03257	8.17504	8.26838	8.32109		7.22354	7.68415	8.14074	8.22463		8.03637	8.09296	8.67598	8.36341		7.49868	7.15412	8.04221	8.33973		8.11793	8.06778	8.5689	8.77469		7.99575	8.09894	8.42325	8.52554		8.2881	8.76756	9.0093	9.15576		7.86748	7.95776	8.36121	8.43959		0.353978
7939383	79899	PRR5L		9.12429	9.60841	9.15043	9.11008		8.76925	9.30582	8.74686	8.7131		8.38402	9.09914	8.62414	8.34342		8.65861	9.56082	8.51693	8.24249		8.62874	9.35983	8.60631	8.21638		8.98241	9.55667	8.55675	8.89505		8.60561	9.48641	9.03889	8.50203		9.11033	9.22796	8.88976	8.93408		8.78291	9.40063	8.76626	8.61958		0.265518
7940226	2206	MS4A2		6.04852	5.63856	5.55393	5.53492		6.30168	6.69723	6.93022	6.51045		5.65491	5.95961	6.21838	5.9038		5.77985	5.66332	6.40477	5.56725		4.67713	5.23126	5.7376	5.09586		5.80257	6.49484	6.73682	6.88816		5.81937	6.19568	6.17561	5.7204		6.15244	6.5249	7.26659	6.71599		5.77956	6.05068	6.37799	5.9921		0.495261
7940857	10963	STIP1		8.72238	8.75688	8.7385	8.72371		8.14637	8.39169	8.25677	8.41775		8.44184	8.15822	8.83813	8.65192		8.07246	8.81706	9.84056	9.44229		8.01431	8.88976	9.20427	9.11962		8.70761	9.02923	9.04853	9.06902		8.32904	8.91718	9.0961	9.01502		8.45759	8.77137	8.54836	8.86842		8.36145	8.71642	8.9464	8.91347		0.2718
7941236	10435	CDC42EP2		9.70334	9.69035	9.90757	9.91343		9.71234	9.79649	10.025	10.0815		9.35017	9.96721	10.1334	9.92311		9.90404	10.1806	10.3707	9.95467		9.11375	9.75987	10.0918	9.98035		9.18261	9.91523	9.84673	9.61704		9.68663	10.0843	10.432	10.0487		9.77376	9.92329	10.1886	10.0252		9.55333	9.91468	10.1245	9.943		0.294978
7941444	1521	CTSW		10.9503	11.4452	10.908	10.8228		9.98248	10.6152	9.89529	9.84816		10.1891	11.0142	10.0803	9.85912		10.6047	11.4502	10.2555	9.7335		10.5337	11.3736	10.5564	10.0567		10.6107	11.162	10.0097	10.2827		10.708	11.4925	10.9678	10.2147		10.3873	10.5375	10.0565	10.0449		10.4958	11.1363	10.3412	10.1078		0.304124
7942328	2352	FOLR3		7.96088	7.84102	8.02302	8.25044		8.93501	8.71517	9.06092	8.97952		8.37358	8.77955	8.68569	9.19321		8.67129	8.31644	8.89763	8.88448		10.7319	10.1894	10.5551	10.902		8.36247	8.29875	8.69333	8.6714		7.83957	7.50224	7.92212	8.35026		8.21509	8.09332	8.8972	8.67794		8.63623	8.46698	8.84188	8.98865		0.917647
7942957	11098	PRSS23		5.61294	6.46745	5.94963	6.02231		5.85661	6.38726	5.77453	5.55021		5.77605	6.39014	5.57587	5.56138		5.99628	6.81429	5.91985	5.73934		5.92815	6.52236	5.82572	5.67884		6.1106	6.37237	5.71596	5.83315		5.36378	6.34639	5.48864	5.43907		6.04642	5.88429	5.64617	5.6377		5.83635	6.39807	5.73704	5.68275		0.24803
7943376	57562	KIAA1377		5.50072	5.72175	5.31829	5.38649		5.66684	6.29525	5.76632	5.51802		4.96871	6.22477	5.27557	5.22961		5.59163	6.22701	5.56462	5.04726		5.91313	5.852	5.53195	5.82613		5.66415	5.42964	5.38433	5.53022		5.58021	6.08433	5.85552	5.10798		5.2964	5.5313	5.68503	5.42792		5.52272	5.92076	5.5477	5.3842		0.282811
7943892	4684	NCAM1		6.95378	8.08119	7.03384	7.00946		6.57483	7.47249	6.55869	6.40657		6.65422	7.28474	6.60248	6.1902		6.89655	8.27205	6.88401	6.84891		6.3255	7.08963	6.47265	5.94427		7.53775	8.37334	7.03157	7.37408		7.16448	8.60014	7.92229	7.0533		7.15554	7.59029	6.78569	6.91694		6.90783	7.84548	6.9114	6.71797		0.385559
7943984	7704	ZBTB16		8.55756	8.74068	8.57027	8.31962		7.89405	8.19827	7.87283	7.87062		8.54876	8.36356	8.05015	7.95881		8.43849	8.96471	8.57396	8.51966		8.05545	8.47637	7.95445	7.93226		8.67591	8.95563	8.32172	8.16466		8.43979	9.1612	8.96841	8.27581		8.16006	8.25002	7.72941	7.74057		8.34626	8.6388	8.25515	8.09775		0.27654
7944335	643	CXCR5		8.31519	7.90672	8.23574	8.19744		7.91686	7.72238	8.29123	8.10439		7.14973	7.63728	7.95131	7.80775		7.99417	7.60341	8.2004	7.66768		7.93252	7.13468	7.67721	7.94786		7.73324	7.53101	8.11696	8.18492		8.32983	7.75466	8.50731	8.17225		7.74472	7.44269	8.2661	8.16754		7.88953	7.5916	8.15578	8.03123		0.374414
7944603	2900	GRIK4		6.34783	6.77161	6.39249	6.48645		6.61516	7.03659	6.49556	6.44627		6.22528	5.67859	5.93012	5.99787		6.83148	7.52748	6.51641	6.53945		5.9765	6.1063	6.18912	5.74946		5.75578	6.05211	6.00225	5.73705		6.79049	7.88034	7.24209	6.46059		6.58197	6.73494	6.13703	6.00906		6.39056	6.72349	6.36313	6.17828		0.38637
7945831	114879	OSBPL5		7.91294	8.31279	7.95983	7.80863		7.62736	7.90073	7.4309	7.46488		7.68001	7.9117	7.76248	7.41962		7.42693	8.12076	7.30097	7.41495		7.75512	8.23432	7.72533	7.35322		8.03595	8.39214	7.53697	7.74996		7.88851	8.67719	8.13279	7.66458		7.8748	8.02195	7.45088	7.38248		7.7752	8.19645	7.66252	7.53229		0.193589
7948904	9300	SNORD28		8.39753	8.70254	7.78465	8.10837		7.98934	8.61049	8.14005	7.93534		7.85476	9.24369	8.44938	7.9507		8.32259	8.81428	8.49752	8.23396		8.62299	9.39878	8.77912	8.76286		9.17145	8.61986	7.80216	8.53393		8.53822	9.23976	8.41856	8.2555		7.73653	9.00718	8.35846	8.21742		8.32918	8.95457	8.27874	8.24976		0.468426
7950235	10809	STARD10		8.20949	7.97419	8.2507	8.33459		8.63062	8.36314	8.63434	8.78015		8.20045	7.95742	8.36266	8.55397		8.10638	7.75388	8.13173	8.69642		7.85536	7.59562	7.83641	8.19592		7.65886	7.9585	8.15665	8.16698		8.3087	8.00378	8.31238	8.4766		8.29786	8.24446	8.54335	8.63332		8.15847	7.98137	8.27853	8.47974		0.296041
7950810	54843	SYTL2		7.21212	7.49172	7.03379	7.08277		6.7334	7.31701	6.66061	6.55095		6.13487	7.52475	6.79559	6.64001		6.47524	7.38223	6.6295	6.1727		7.0214	7.28867	7.09456	6.76645		7.08464	7.08935	6.53051	7.02208		6.93117	7.38486	7.0861	6.47695		6.63522	6.99378	6.99656	6.80705		6.77851	7.30905	6.8534	6.68987		0.357142
7951032	677792	SNORA1		7.54527	7.57068	7.17304	7.38843		7.00306	8.11014	7.45721	7.7987		6.7814	7.89642	7.24302	7.52808		7.64685	8.50012	8.2564	8.3538		7.73239	8.61761	8.17431	8.25686		8.2504	7.71455	7.46388	8.33014		7.72869	7.9972	7.4035	7.49556		6.90722	7.66882	7.50134	7.43986		7.44941	8.00944	7.58409	7.82393		0.505296
7951038	677822	SNORA40		8.08211	8.06044	7.3097	7.76393		7.14944	8.36345	7.8166	8.23055		6.93458	8.68392	8.06438	8.02066		8.07008	8.57248	8.05974	8.77415		7.90948	8.68079	8.55658	8.38844		7.90881	7.93223	7.56689	8.1021		7.9277	8.44279	7.88709	7.59744		7.19869	8.10828	8.19242	7.75729		7.64761	8.35555	7.93168	8.07932		0.469139
7951112	8898	MTMR2		8.43164	8.57712	8.17195	8.19715		8.24783	8.65909	8.38083	8.16364		8.05754	8.66445	8.30128	8.06543		8.37148	8.6644	8.43496	7.5034		8.60166	8.70448	8.52555	8.34559		8.53531	8.59022	8.16233	8.36279		8.5639	8.79327	8.43787	8.10141		8.12322	8.5384	8.25196	8.2544		8.36657	8.64893	8.33334	8.12422		0.205551
7951246	4317	MMP8		6.41433	6.33825	5.71652	5.95331		6.79392	7.72766	7.542	7.59477		5.97814	7.59906	7.26608	7.00963		8.52459	9.5128	9.25466	9.09359		8.40308	9.18488	9.26491	9.65596		6.74642	6.80746	6.90309	7.20303		7.02245	7.26015	7.27398	6.75861		5.9277	7.44444	7.40934	7.22234		6.97633	7.73434	7.57882	7.56141		0.995191
7951351	80310	PDGFD		6.95976	7.50348	6.74514	6.81928		6.74826	7.66287	6.54135	6.2021		6.18119	7.60453	6.42407	6.33316		6.37761	7.62127	6.27431	5.84411		6.63164	7.37239	6.51655	6.07049		7.10429	7.43158	6.3554	6.79717		6.81501	7.7683	6.90066	6.10126		6.91299	7.18672	6.75784	6.85968		6.71634	7.51889	6.56442	6.37841		0.308797
7951752	57646	USP28		8.7704	9.03779	8.69001	8.69186		8.32699	9.06514	8.52226	8.30755		8.17563	8.81594	8.39686	8.20577		8.33928	9.10206	8.45104	8.17066		8.58427	9.03007	8.6884	8.59351		8.85756	9.07631	8.37757	8.70189		8.54698	9.19816	8.92559	8.42748		8.47681	8.7308	8.35205	8.55445		8.50974	9.00703	8.55047	8.45665		0.230227
7952335	85391	SNORD14E		7.69323	8.24998	7.63503	7.7451		7.41436	8.63609	8.04779	7.73933		7.1742	9.29382	7.99739	7.71376		7.87429	9.68409	7.92782	7.32806		8.13004	9.45255	8.04367	8.311		8.67649	8.91664	8.03746	8.19529		7.71372	8.89665	8.02897	7.39952		7.21161	8.67387	8.2626	7.9903		7.73599	8.97546	7.99759	7.80279		0.500758
7952339	85389	SNORD14C		10.8768	11.5435	10.8811	10.894		10.5617	11.3948	10.8336	10.8002		10.5497	11.6869	10.9577	10.8389		11.0636	11.7385	10.823	10.2274		11.0574	12.0449	11.2395	11.1117		11.5626	11.7171	10.9457	11.2435		10.9411	11.8519	11.0338	10.6216		10.5192	11.5739	10.7738	10.6154		10.8915	11.6939	10.936	10.7941		0.353422
7953100	2288	FKBP4		8.58289	8.50982	8.3147	8.43919		7.75864	8.0542	8.34941	8.33726		8.0296	8.48541	8.83402	8.51165		8.09957	8.97369	9.67904	9.13803		7.8151	8.83	8.84972	8.77788		8.43813	8.75437	8.66582	8.85188		7.90621	8.42553	8.7442	8.44786		7.88938	8.26435	8.52012	8.46807		8.06494	8.53717	8.74463	8.62148		0.298151
7953749	338339	CLEC4D		7.3764	6.73346	6.94723	7.35422		8.08243	8.25406	8.33677	8.05985		7.62153	8.47502	8.32423	8.42854		7.60998	7.54681	8.12395	8.39639		7.6622	6.93964	7.92285	8.5819		8.01394	7.57174	8.19748	8.25084		7.72412	7.19095	7.61226	7.90917		7.79442	8.24437	8.85822	8.76936		7.73563	7.61951	8.04037	8.21878		0.228209
7953835	10219	KLRG1		10.9826	11.1726	10.8439	10.7417		10.0038	10.3221	9.9275	9.58334		10.3836	11.3654	10.576	10.3205		9.57213	10.4485	9.5871	8.41584		10.5018	10.9653	10.5941	9.99414		9.97914	9.98486	9.51202	9.63941		10.5101	10.6062	10.3659	10.0616		10.4592	10.415	10.2563	10.3256		10.2991	10.66	10.2078	9.88528		0.431548
7953892	51348	KLRF1		8.59266	9.35734	7.77191	7.87863		8.01887	9.61799	8.42527	7.39527		6.26313	10.2379	7.4367	7.0052		9.2138	10.0743	8.20089	7.10453		8.26957	9.06508	8.03681	7.45429		9.71038	8.89259	7.77093	8.80988		8.92681	9.73051	8.56529	7.00579		8.25891	8.79273	8.94681	8.20809		8.40677	9.47106	8.14433	7.60771		1.03109
7953949	3824	KLRD1		9.39251	10.1104	8.94676	9.0721		8.72869	9.68478	8.77781	8.40438		8.69712	10.1045	8.82366	8.23876		9.21965	9.98968	8.61832	7.88037		8.95236	9.90451	9.07553	8.69411		9.71768	9.69247	8.28258	9.11558		9.13756	10.0967	9.18335	8.24682		9.20206	9.55066	9.16837	9.04515		9.13095	9.89172	8.85955	8.58716		0.339654
7954729	121512	FGD4		7.89467	7.83662	7.80014	8.15778		8.28165	8.52605	8.30444	8.27579		7.79339	7.95589	8.11514	8.52641		7.91154	7.9996	8.85934	9.53225		7.74972	7.49149	8.23697	8.93415		8.58989	8.53416	8.47569	8.89807		7.892	8.16005	8.3061	8.66069		7.93107	8.56015	8.25433	8.73084		8.00549	8.133	8.29402	8.7145		0.284787
7958253	387882	C12orf75		8.94133	9.16243	8.72483	8.53399		8.11944	8.67876	8.50532	8.1105		7.89504	9.49507	8.61817	8.26074		8.67305	9.25463	8.52122	7.62043		8.42807	8.7619	8.35901	8.24761		8.70329	8.66375	8.31377	8.52885		8.54631	8.75127	8.5509	7.90245		8.33542	8.59137	8.9356	8.67288		8.45524	8.9199	8.5661	8.23468		0.337052
7961059	3820	KLRB1		8.82757	9.0622	8.07872	8.23812		8.19191	9.28094	9.00027	8.25936		6.5892	10.0905	8.23751	8.01645		9.18799	9.93734	8.71815	7.68924		8.32564	8.84977	8.02017	8.11728		9.03341	8.57593	8.06506	8.40721		9.14142	9.20574	8.63769	7.65155		8.19259	8.56194	9.56441	8.98383		8.43622	9.19555	8.54025	8.17038		0.854819
7961151	22914	KLRK1		11.0672	11.3971	10.7862	10.827		10.3523	10.94	10.6793	10.0968		9.80331	11.6346	10.4417	10.1246		10.8771	11.1282	10.7067	9.82305		11.0543	11.2842	10.9002	10.6627		11.2654	10.9933	10.5289	10.8718		10.9477	11.1087	10.6645	9.98529		10.6783	10.9885	10.89	10.6355		10.7557	11.1843	10.6997	10.3784		0.474101
7961166	8302	KLRC4		9.44119	9.74673	9.14775	9.17102		8.31894	9.10341	8.63603	7.87278		7.82939	10.0924	8.57287	8.12703		8.34247	8.79915	8.43608	7.14433		9.07791	9.37727	8.91706	8.64651		9.56277	9.12604	8.53419	8.94293		8.88633	9.2118	8.82176	7.97255		8.89108	9.24713	9.4933	9.02994		8.79376	9.33799	8.81988	8.36339		0.593832
7961175	3823	KLRC3		7.6608	8.30649	7.44049	7.35465		6.47886	7.4596	6.68931	6.26991		6.36479	8.99628	7.35798	6.80001		6.03499	6.82223	5.69139	4.87638		7.14635	7.83977	7.20971	6.66622		7.86069	7.55321	6.86546	7.38301		6.91794	7.11822	6.92775	5.89676		6.56706	6.97879	6.71129	6.87582		6.87894	7.63433	6.86167	6.51535		0.641661
7961182	3822	KLRC2		5.93829	6.7855	5.83731	5.71933		5.32574	6.38605	5.36483	4.77635		4.4066	6.96985	5.22529	5.39426		4.81396	5.61398	4.71998	4.69588		5.63143	6.17233	5.45048	5.21492		6.4197	5.95512	4.9273	5.77446		5.34083	5.71853	5.30877	4.50174		4.89802	5.55739	5.45682	5.03819		5.34682	6.14484	5.28635	5.13939		0.649368
7961187	3821	KLRC1		6.26033	6.48063	5.81949	5.81602		6.20638	7.02429	6.30802	5.62389		5.58924	8.29132	6.46765	6.15531		6.18753	6.92688	6.045	5.32986		6.16115	6.78019	6.22161	5.95534		6.81013	6.23091	6.01067	6.39499		6.46884	7.11422	6.47337	5.67902		5.5745	5.94288	6.24989	5.86525		6.15726	6.84891	6.19946	5.85246		0.413962
7961365	54682	MANSC1		9.11397	8.65343	8.9687	9.22939		9.75182	9.69068	9.54348	9.61368		9.27285	8.9208	9.51908	9.70852		8.89539	8.76922	9.42405	9.93191		8.64312	8.31634	8.81282	9.11847		8.83512	8.99049	8.91067	9.23219		9.05742	9.02904	9.21878	9.61969		9.17281	9.53095	9.3138	9.39561		9.09281	8.98762	9.21392	9.48118		0.334324
7961514	4256	MGP		5.20389	4.21059	4.41309	4.19387		6.06389	5.03602	4.61442	4.78463		4.73559	4.30205	4.46575	4.20703		5.71473	4.2644	4.38249	4.9249		5.65879	4.75117	4.29555	4.56752		4.63827	4.46648	5.18975	4.68575		8.6111	4.52581	4.1504	4.53496		5.2111	4.56973	4.25001	4.31799		5.72967	4.51578	4.47018	4.52708		1.26176
7962274	55605	KIF21A		6.43541	6.52559	6.35508	6.16865		5.7415	6.44148	6.17554	5.812		5.48364	6.69686	6.12432	5.70844		5.88604	6.29892	5.79084	5.41987		6.19532	6.18406	6.13948	5.77469		6.07719	6.03003	5.61962	5.91423		6.11489	6.11773	6.05199	5.49437		5.89776	6.16113	6.15321	6.13666		5.97897	6.30697	6.05126	5.80361		0.292827
7962689	7421	VDR		7.4133	7.07236	7.57196	7.63108		7.6916	7.84447	7.83889	8.24009		7.48565	7.3074	7.81629	7.94844		7.44684	7.36513	7.77587	8.1323		7.19452	7.07905	7.14403	7.66155		7.61943	7.80421	7.89737	8.11863		7.86318	7.84519	8.23851	8.35018		7.61116	7.67678	7.82596	7.8071		7.54071	7.49932	7.76361	7.98617		0.202073
7962827	677793	SNORA2A		5.30575	5.31983	5.33156	5.54338		4.8493	5.47178	5.01205	5.90412		5.36538	5.57112	5.34	5.13585		5.21316	6.07815	6.00008	6.21873		5.30688	6.31184	6.0688	5.95061		5.70988	6.24098	5.75083	5.81251		5.42264	6.03552	4.88954	5.48303		4.90604	5.63908	5.48316	5.27577		5.25988	5.83354	5.4845	5.6655		0.277849
7963760	4778	NFE2		9.88575	9.56548	9.89486	9.98692		10.8497	10.3767	10.4688	10.9994		10.0412	9.66017	10.151	10.2012		10.0705	9.75443	10.3155	10.3733		9.71216	9.53369	9.92907	10.0141		9.40013	9.71182	9.83201	10.0251		9.59058	9.68494	10.0503	10.2911		9.96011	9.99927	10.1342	10.3528		9.93876	9.78581	10.097	10.2805		0.434836
7965812	79158	GNPTAB		8.76474	9.18172	8.31456	8.37554		8.34771	9.19258	8.43439	8.31901		8.21845	9.18899	8.38716	8.22036		8.43652	9.20267	8.45148	8.17813		8.80546	9.23461	8.62171	8.53949		9.1564	9.22061	8.52479	8.87757		8.61925	9.41931	8.68803	8.21663		8.23059	8.77299	8.2813	8.23467		8.57239	9.17668	8.46293	8.37018		0.326369
7966089	1240	CMKLR1		8.00306	8.69254	7.94249	7.87813		7.34674	8.49605	7.35215	7.42676		7.42228	8.31874	7.70712	7.28942		7.40933	8.56849	7.26176	6.97112		7.49796	8.51265	7.52602	7.09591		8.41221	8.84014	7.54438	8.03281		7.54086	8.84863	8.11167	7.18192		7.99099	8.3438	7.65781	7.73545		7.70293	8.57763	7.63793	7.45144		0.384756
7969145	115761	ARL11		8.01473	7.75745	8.01019	8.13923		8.78672	8.54908	8.70288	8.73521		7.98606	8.21798	8.35102	8.54374		8.41536	7.90447	8.63733	8.48657		8.10058	7.5485	8.16582	8.48382		8.24028	8.0329	8.36207	8.57172		8.1964	7.75936	8.17279	8.45658		8.56752	8.48284	8.97526	8.89791		8.28846	8.03157	8.42217	8.53935		0.281503
7969955	121952	LOC121952		6.17891	5.93785	5.80476	6.10547		6.13132	6.06855	6.09634	5.86936		5.85432	5.728	6.16597	6.18973		6.31404	5.48371	6.34225	5.77838		6.71666	5.62432	5.85544	6.17014		6.38719	5.76108	5.87586	6.26225		6.37472	5.84045	5.89053	5.99784		5.85651	5.45232	5.80763	6.30518		6.22671	5.73703	5.97985	6.08479		0.288455
7970864	10808	HSPH1		8.67611	8.55395	8.42005	8.44404		7.97124	8.34539	8.67942	8.3034		7.39977	9.4064	9.09198	8.99526		8.53539	9.388	10.3577	8.94425		8.35459	8.81283	9.48444	9.5886		9.06602	8.94739	9.51908	9.50199		8.1268	8.49073	9.11323	8.51731		7.41859	8.28283	8.94523	8.57082		8.19356	8.77844	9.20139	8.85821		0.588144
7971486	80183	C13orf18		9.62487	9.52915	9.85098	10.1755		10.4043	10.4754	10.4974	10.4169		9.53088	9.29121	10.0901	10.0027		8.97285	9.3484	10.1783	10.4534		9.48925	9.50478	10.0505	10.0584		9.37876	9.72827	10.0602	10.0647		9.30641	9.52573	9.93779	10.2087		9.76447	10.2634	10.1714	10.0907		9.55897	9.70829	10.1046	10.1839		0.415167
7974363	5729	PTGDR		9.67586	10.3689	9.27072	9.28554		9.32237	10.1182	9.20211	8.89408		9.0765	10.5136	9.08632	8.7		9.07186	10.3119	8.49158	8.09514		9.27745	10.1907	8.95172	8.46519		9.83357	10.1771	8.66444	9.35733		9.64578	10.6817	9.64702	8.95103		9.45078	9.83597	9.18112	9.17227		9.41927	10.2748	9.06188	8.86507		0.282203
7974366	5732	PTGER2		9.57462	9.81629	9.37825	9.33862		8.95049	9.54062	9.11956	9.04772		9.1784	10.1547	9.4502	9.28565		9.37562	9.86541	9.36504	8.99448		8.91361	9.43008	9.15388	9.07358		9.48765	9.7926	9.19728	9.3873		9.65025	10.1581	9.74924	9.33829		9.30793	9.67487	9.60994	9.52294		9.30482	9.80408	9.37792	9.24857		0.273897
7974799	4331	MNAT1		6.96464	7.03595	6.69819	6.53627		6.70636	7.07538	6.86914	6.47768		6.35333	7.78318	6.79996	6.52431		7.23793	7.58215	7.19671	6.37582		7.28545	7.15849	7.03501	7.23834		7.38851	7.13749	6.87191	7.04303		7.33183	7.42333	7.22211	6.5061		6.80336	7.02064	7.12277	6.85862		7.00893	7.27708	6.97697	6.69502		0.367001
7974835	5583	PRKCH		11.2968	11.5414	11.2467	11.1431		10.8745	11.2847	10.9797	10.7963		11.0488	11.4338	11.2739	10.9909		11.0264	11.5543	11.0512	10.4262		11.3668	11.5931	11.1676	11.0605		11.3827	11.5072	11.0601	11.263		11.2145	11.6577	11.397	10.89		11.0091	11.1382	10.8213	10.8193		11.1525	11.4638	11.1247	10.9237		0.188289
7975066	9495	AKAP5		4.83734	5.35911	5.3782	5.26144		4.90881	5.86199	5.24623	5.02154		5.01082	6.70679	5.50754	4.81053		5.22975	6.31342	5.35567	4.74255		4.94604	5.52495	5.27612	5.22197		5.69216	5.84984	5.34442	5.51281		5.0406	5.97333	5.84406	4.99944		5.23399	5.78072	5.56288	5.19547		5.11244	5.92127	5.43939	5.09572		0.273845
7975779	2353	FOS		9.20185	10.5829	9.76532	9.47502		9.98291	11.1186	10.5857	10.3979		8.97111	10.6638	10.0217	9.6568		10.0638	11.1192	10.3203	12.9079		9.39084	11.0959	10.1295	9.87209		9.82755	11.1922	10.2755	9.79788		9.34949	10.7823	10.1948	9.74409		9.84168	11.208	10.5615	10.0755		9.57865	10.9704	10.2318	10.2409		0.401572
7978360	2999	GZMH		8.52599	9.15683	8.51938	8.44579		7.89739	8.40593	8.00277	7.78818		8.06849	9.44994	8.11886	8.19115		8.50959	9.22195	8.0207	7.60535		8.2508	9.06163	8.49328	7.89726		8.68223	9.01016	7.93734	8.3081		7.69482	8.31606	7.624	7.06956		8.36859	8.4559	8.5732	8.26349		8.24974	8.8848	8.16119	7.94611		0.340156
7978366	3002	GZMB		8.50155	9.32598	8.79641	8.67666		8.22143	9.06019	8.23577	8.17551		8.46387	9.67915	8.49	8.33843		8.72262	9.78517	8.60871	8.49584		8.19956	9.47388	8.73891	8.31809		9.30998	9.45385	8.45931	8.98276		8.21008	9.50236	8.78791	7.90145		8.79846	9.04194	8.6292	8.57028		8.55344	9.41532	8.59328	8.43238		0.382676
7982256	283796	GOLGA8IP		7.87858	8.17873	7.70693	7.7144		7.87779	8.51294	7.80726	7.97183		8.07676	8.56524	7.99842	7.73569		7.80238	8.59435	7.82696	7.77029		8.0334	8.47952	7.74255	7.70839		8.45499	8.76223	7.76455	8.15414		7.68689	8.68899	7.93224	7.70909		7.51937	7.91096	7.43779	7.40303		7.91627	8.46162	7.77709	7.77086		0.281759
7982350	283796	GOLGA8IP		8.01958	8.35388	7.89231	7.90274		7.96546	8.71409	7.98089	8.16299		8.29576	8.81262	8.24732	7.87096		7.87352	8.7578	8.01154	7.92649		8.25727	8.63863	7.83229	7.93429		8.64464	9.01054	7.90627	8.37992		7.85089	8.89277	8.12861	7.9452		7.77401	8.0916	7.687	7.65559		8.08514	8.65899	7.96078	7.97227		0.293282
7987027	728498	GOLGA8H		8.1131	8.46335	8.06396	8.08539		8.09682	8.54142	8.07949	8.01637		8.42694	8.77888	8.26461	8.06005		8.0944	8.91592	8.0972	8.07747		8.40701	8.76459	8.1404	8.03696		8.59746	8.91664	8.06549	8.33548		8.0364	8.59606	8.18171	7.96744		8.07349	8.24946	7.68225	7.80583		8.2307	8.65329	8.07189	8.04812		0.212772
7987139	283796	GOLGA8IP		8.01958	8.35388	7.89231	7.90274		7.96546	8.71409	7.98089	8.16299		8.29576	8.81262	8.24732	7.87096		7.87352	8.7578	8.01154	7.92649		8.25727	8.63863	7.83229	7.93429		8.64464	9.01054	7.90627	8.37992		7.85089	8.89277	8.12861	7.9452		7.77401	8.0916	7.687	7.65559		8.08514	8.65899	7.96078	7.97227		0.293282
7988672	3067	HDC		6.83018	6.50632	6.77212	6.74837		6.87138	7.19085	7.34404	7.23582		6.91325	6.74434	7.07886	6.9735		6.39925	6.46182	6.97558	6.64475		6.04425	6.43255	6.78606	6.44785		6.57797	7.34737	7.75282	7.63117		6.79425	7.12584	7.40912	7.17248		7.04212	7.08518	7.34425	7.09639		6.68408	6.86178	7.18286	6.99379		0.327552
7996064	221188	GPR114		8.81616	9.3342	8.86815	8.79219		8.50831	8.9751	8.44433	8.48526		8.52286	9.04001	8.5311	8.44938		8.45697	9.04356	8.31203	8.2039		8.65029	9.2422	8.72453	8.45336		8.81647	9.17261	8.50377	8.64203		8.73008	9.37948	9.21037	8.68389		9.05313	8.98509	8.66961	8.67967		8.69428	9.14653	8.65799	8.54871		0.200735
7996081	9289	GPR56		9.49166	10.4762	9.57575	9.47389		9.13273	10.1703	8.93373	9.28545		9.16168	9.96753	8.90779	8.42127		9.23494	10.5866	8.87102	9.02807		8.92748	10.2542	9.06405	8.14552		9.79317	10.5243	8.78294	9.39646		8.7849	10.4857	9.33247	8.21429		9.42242	9.74512	8.56496	8.74562		9.24362	10.2762	9.00409	8.83882		0.321816
7996100	222487	GPR97		10.2774	10.1904	10.6401	10.8323		11.4826	11.399	11.4842	11.4793		10.7195	10.8303	11.1732	11.3504		10.4259	10.5331	10.9118	11.5669		10.1723	10.1965	10.7927	10.9368		10.2991	10.653	10.7894	10.8234		10.6935	10.6805	11.0259	11.2246		11.2286	11.2911	11.1828	11.2166		10.6623	10.7217	11	11.1788		0.474175
7997642	83716	CRISPLD2		9.4636	9.40888	9.49319	9.87233		9.77176	9.71998	9.39682	9.62731		9.48519	9.04445	9.76807	9.83855		9.28213	9.40721	9.91593	10.7306		8.35165	8.39989	8.76688	9.20862		9.35733	9.65149	9.54868	9.80587		8.43115	8.97157	9.21533	9.90742		9.42477	9.85984	9.21321	9.39637		9.19595	9.30791	9.41476	9.79839		0.516922
8004691	92162	TMEM88		8.92762	9.00795	9.19644	9.38868		9.5835	9.55418	9.52457	9.89729		9.30491	8.94419	9.53023	9.53656		9.08596	9.11464	9.56209	10.3742		8.94791	9.10592	9.57084	9.44028		8.82389	9.33327	9.48469	9.45882		8.98242	9.38416	9.79369	9.89861		9.29471	9.60256	9.40983	9.49749		9.11886	9.25586	9.50905	9.68649		0.254652
8005957	26772	SNORD4B		8.74374	9.09247	8.42672	8.52016		8.17718	8.6862	8.34625	8.33763		8.48843	9.62115	8.77889	8.50054		8.65401	9.28615	8.76976	7.77371		9.06903	9.37395	8.90615	8.90179		9.30783	9.24386	8.6218	8.90832		8.82952	9.28371	8.79937	8.4361		8.1106	8.7343	8.78232	8.48604		8.67254	9.16522	8.67891	8.48303		0.411599
8006602	6351	CCL4		5.86883	6.92491	6.03678	5.69263		6.07984	6.75038	5.64364	5.31225		5.94246	7.39352	6.12836	5.96525		5.90839	7.14215	5.99878	5.55641		5.95116	7.21795	6.56532	5.96272		6.49711	6.98193	5.68323	5.97163		6.05777	6.81342	6.5326	5.43566		5.93345	6.39912	6.66972	5.93724		6.02988	6.95292	6.1573	5.72923		0.201924
8006608	9560	CCL4L1		7.78522	8.34583	7.68069	7.54437		7.5906	8.12251	7.88067	7.70812		7.34012	8.54139	7.46998	7.111		8.13251	8.78806	7.78576	8.03468		7.46654	8.58163	7.92088	7.448		7.70071	8.07876	7.00949	7.416		7.70102	8.36232	8.08406	7.24759		7.93042	8.24667	8.29308	8.0291		7.70589	8.3834	7.76558	7.56736		0.251605
8006621	9560	CCL4L1		8.13705	8.72854	7.99789	7.86558		7.90095	8.42756	8.17001	8.08826		7.60976	8.88441	7.827	7.34225		8.46334	9.16135	8.10795	8.29429		7.74748	8.95917	8.26469	7.80221		7.97552	8.45315	7.37751	7.72875		8.05217	8.72274	8.42962	7.53056		8.16978	8.57394	8.60326	8.34095		8.00701	8.73886	8.09724	7.87411		0.264868
8008029	30009	TBX21		8.24452	8.79001	8.29713	8.31458		8.22509	8.72134	7.99804	8.16363		8.21624	8.65082	7.96988	8.00245		8.02086	8.70544	7.81502	7.85865		8.17784	8.53173	8.054	7.70674		8.32725	8.8569	7.95674	8.30302		8.10874	9.02488	8.40107	7.84087		8.40992	8.495	8.04276	8.08694		8.21631	8.72201	8.06683	8.03461		0.120664
8008185	51225	ABI3		9.77095	9.98851	9.68568	9.63024		9.13107	9.48002	9.05579	9.2371		9.37039	9.72711	9.39542	9.29347		9.35418	9.69504	9.00888	8.99394		9.2303	9.63539	9.12738	8.83168		9.54473	9.82405	9.21806	9.25054		9.61003	10.0418	9.81435	9.35542		9.43968	9.38796	9.22988	9.29218		9.43142	9.72249	9.31693	9.23557		0.207172
8008885	406991	MIR21		9.76093	9.71854	9.64056	9.81479		9.6528	9.80795	9.78566	10.3774		9.65579	9.50423	9.76078	9.92703		9.62443	9.83397	10.053	10.9103		9.61529	9.66619	9.90944	10.3613		10.0951	10.2593	10.2221	10.2365		9.58568	9.8594	9.87227	10.1846		9.36031	9.7517	9.61994	9.78417		9.6688	9.80017	9.85797	10.1995		0.206183
8009277	8787	RGS9		6.96929	7.6281	6.69471	6.7666		6.28031	6.83228	6.23583	6.29605		6.34274	7.17452	6.3857	6.16461		6.22533	6.85135	6.17027	5.81337		6.24192	6.94437	6.24083	5.81272		6.82421	7.36852	5.92666	6.44909		6.27341	7.19104	6.54826	6.07049		6.59346	6.88044	6.41407	6.41926		6.46883	7.10883	6.32704	6.22402		0.290983
8009502	3759	KCNJ2		10.3308	9.74768	9.90413	10.2219		10.6584	10.558	10.685	10.6245		10.0248	9.94654	10.0762	10.3245		10.6532	10.2566	10.6399	10.5326		10.2658	9.43986	9.85395	10.4944		10.0091	9.73038	10.2081	10.3096		10.8661	10.1181	10.471	10.7859		10.1994	9.90584	10.3248	10.5278		10.376	9.96288	10.2704	10.4776		0.31624
8010915	359845	FAM101B		11.322	11.1038	11.4358	11.643		11.58	11.3692	11.349	11.5735		11.7258	11.2306	11.6682	11.9319		11.3746	11.3159	11.769	12.3026		11.1175	11.0886	11.2742	11.4683		11.28	11.6091	11.6986	11.7223		11.0142	10.9833	11.3757	11.8418		11.7065	11.8857	11.7081	12.0051		11.3901	11.3233	11.5348	11.811		0.262246
8011680	246	ALOX15		8.23315	7.82489	8.06044	7.99875		7.13791	6.86788	6.95747	7.24668		7.61401	6.35494	6.96048	6.84258		7.43615	6.91065	7.21412	7.3605		7.72609	7.1969	7.61653	7.37131		7.47304	7.26421	7.4527	7.31724		7.86941	7.49051	7.82579	7.5301		8.56012	8.15471	7.96621	8.16616		7.75624	7.25808	7.50672	7.47917		0.458664
8013022	388341	C17orf76		8.28144	8.10655	8.3604	8.48588		8.9117	8.50362	8.46778	8.59214		8.19112	8.31345	8.72217	9.06612		8.33623	7.89178	8.63136	9.1345		7.88234	8.00574	8.20053	8.36641		7.75949	8.08183	8.23458	8.19358		7.96715	7.76779	8.19847	8.74255		8.46866	8.47511	8.69482	8.62753		8.22477	8.14324	8.43877	8.65109		0.368054
8014248	146857	SLFN13		8.23727	8.6343	8.1618	8.08303		8.06025	8.79178	8.17213	7.89001		7.9274	8.22819	7.99277	7.71076		7.79605	8.55016	7.89327	7.38073		8.73306	8.97959	8.35252	8.36899		8.36964	8.67934	8.00748	8.3172		8.17587	9.01167	8.41912	7.91025		8.05627	8.47463	8.04963	8.10189		8.16948	8.66871	8.13109	7.97036		0.289116
8014298	256957	C17orf66		6.81946	7.35223	6.93481	6.77746		6.38016	6.87546	6.31806	6.25477		6.68152	6.74206	6.42078	6.10724		6.13127	6.67039	6.03035	6.13991		6.7481	7.00047	6.60613	6.00646		6.62323	6.83523	6.12974	6.35832		6.43821	6.91851	6.51267	6.38975		6.43231	6.69788	6.18555	6.29799		6.53178	6.88653	6.39226	6.29149		0.227528
8014316	6352	CCL5		11.9249	12.2024	11.9464	11.9022		11.9074	11.968	11.7937	11.9939		11.8286	12.1447	11.7694	11.5429		11.6342	11.984	11.4866	10.9648		11.6493	12.13	11.7744	11.2956		11.6887	11.9664	11.3021	11.5729		11.704	12.0772	11.8452	11.5464		11.9056	12.0283	11.9674	11.799		11.7803	12.0626	11.7356	11.5772		0.12409
8016532	2793	GNGT2		6.40207	6.62991	6.05723	6.12824		5.8374	6.33734	5.97401	5.81338		5.78457	6.54768	5.91525	5.74731		5.93347	6.82223	6.17563	6.10182		5.93069	6.11303	5.68028	5.67434		6.39346	6.35996	5.69684	6.21816		6.17594	6.56348	6.30562	5.78424		6.19092	6.23799	6.46397	6.14927		6.08107	6.45145	6.0336	5.9521		0.243011
8019651	9560	CCL4L1		8.13705	8.72854	7.99789	7.86558		7.90095	8.42756	8.17001	8.08826		7.60976	8.88441	7.827	7.34225		8.46334	9.16135	8.10795	8.29429		7.74748	8.95917	8.26469	7.80221		7.97552	8.45315	7.37751	7.72875		8.05217	8.72274	8.42962	7.53056		8.16978	8.57394	8.60326	8.34095		8.00701	8.73886	8.09724	7.87411		0.264868
8020164	2774	GNAL		5.97859	6.35549	6.20207	6.26738		6.4521	6.73979	6.43745	6.43874		6.21658	6.2908	6.04825	6.35054		6.35263	7.3724	6.83176	6.58712		5.93896	6.75008	6.13005	6.13683		6.95594	7.44238	6.32382	6.80006		6.34015	7.94972	6.86026	6.39109		6.94428	7.04587	6.46457	6.50779		6.39741	6.99332	6.41228	6.43495		0.385002
8020806	54941	RNF125		9.38282	9.64015	9.34404	9.29929		8.87373	9.31216	9.0445	8.86231		8.9157	9.60478	9.09785	8.92096		9.44201	9.95229	9.33982	8.86835		9.16614	9.80565	9.43176	9.35044		9.56794	9.62606	9.39983	9.4507		9.34232	9.72304	9.15512	8.96102		8.99745	9.26998	9.31603	9.24713		9.21101	9.61676	9.26612	9.12002		0.260799
8021120	494470	RNF165		6.9525	7.50149	7.14736	7.02218		7.11068	7.39545	7.04725	7.01361		6.93502	7.2618	6.78001	6.8092		6.92881	7.57873	6.91333	6.81127		6.79518	7.54436	6.96824	6.68857		7.00679	7.37199	6.86298	6.9394		7.02801	8.00266	7.45338	7.03048		7.18448	7.25428	6.77654	6.87969		6.99268	7.48885	6.99364	6.8993		0.119631
8021129	147341	C18orf23		6.724	7.56713	6.93324	7.04528		6.88833	7.53963	6.52422	6.88893		6.93367	7.18639	6.35738	6.61115		6.67597	7.57425	6.3856	6.50907		6.49624	7.5471	6.97121	6.50263		6.93142	7.43811	6.56955	7.0037		7.06143	8.39665	7.80233	6.97933		6.97274	7.31063	6.59278	6.62616		6.83547	7.56999	6.76704	6.77078		0.186886
8021301	5874	RAB27B		8.93195	8.94967	8.67402	8.53699		8.9977	9.02816	8.65304	9.03944		8.41654	8.82082	8.42809	7.99225		8.9655	9.31692	9.18424	8.31667		8.45902	8.99709	8.56763	8.47367		8.44664	8.7682	7.93959	8.45112		8.32539	9.12124	8.80837	8.30544		8.75921	9.27772	8.79928	9.0012		8.66274	9.03498	8.63178	8.5146		0.279864
8021984	7525	YES1		6.52724	6.53562	6.10621	5.97726		6.42884	6.95935	6.35275	6.11099		6.06622	7.27187	6.30332	5.90828		6.55256	7.30625	6.37611	6.30239		6.60489	6.94453	6.46358	6.13084		6.80077	6.80448	6.12535	6.75976		6.33725	6.93826	6.25863	5.90405		6.1292	6.65316	6.49369	6.12677		6.43087	6.92669	6.30995	6.15254		0.246096
8022531	4864	NPC1		9.51277	9.96659	9.49256	9.49346		9.09972	9.63857	9.01659	9.18656		9.28758	9.5537	9.3444	9.076		8.98211	9.97635	9.3965	9.08026		9.27581	9.99993	9.51387	9.20834		9.55274	9.95436	9.25891	9.44715		9.19121	10.227	9.71675	9.30421		9.35331	9.64188	9.11121	9.16666		9.28191	9.86979	9.35635	9.24533		0.193875
8022747	9331	B4GALT6		7.168	7.42695	6.42594	6.89262		6.68986	7.25737	6.478	6.44986		6.80054	7.61597	6.71006	6.46354		7.16764	7.97025	7.01243	6.65068		6.90041	7.1936	6.64196	6.64501		7.28253	7.50119	6.58821	6.98458		6.94117	8.23423	7.36103	6.84652		6.60264	7.41954	6.87123	6.70233		6.9441	7.57739	6.76111	6.70439		0.244481
8023377	51320	MEX3C		9.74828	10.0236	9.72819	9.61682		9.54147	9.85445	9.66556	9.59696		9.50681	10.2111	9.78121	9.5324		9.7697	10.2774	9.69819	9.1016		9.68214	10.1101	9.72213	9.60765		9.94542	10.0325	9.65603	9.77324		9.87126	10.1788	9.94706	9.53488		9.59391	9.66269	9.60319	9.67621		9.70737	10.0438	9.72519	9.55497		0.155996
8023392	677819	SNORA37		8.02591	8.08515	8.45927	8.47968		7.9942	8.39046	8.38988	8.99194		8.00901	7.76692	7.87987	8.26615		8.37655	9.26607	8.5072	9.54122		7.97545	8.77272	8.43922	8.6562		8.39801	8.46305	8.48081	8.55396		8.17812	8.37855	7.94963	8.42998		8.30389	8.47458	9.10309	8.5078		8.15764	8.44969	8.40112	8.67837		0.180023
8023757	10666	CD226		10.1361	10.3227	9.9734	9.76621		10.0922	10.3344	10.0632	9.82743		9.52338	10.8258	9.99061	9.63433		10.0928	10.432	9.99717	9.0894		10.0994	10.2726	10.0147	9.7955		9.98566	9.84566	9.31838	9.82982		9.95394	10.4234	9.99838	9.28318		9.96319	10.1825	10.2624	10.1284		9.98084	10.3299	9.95227	9.66928		0.19764
8026456	4051	CYP4F3		10.2746	10.209	10.4879	10.7683		10.8535	10.8766	10.8253	10.8758		10.1167	9.9415	10.1863	10.5312		10.2223	10.2565	10.7718	11.3058		10.0101	10.0433	10.3304	10.5901		10.4301	10.5643	10.5446	10.7339		9.90391	10.0796	10.2832	10.8033		10.8778	11.1627	11.0717	11.0714		10.3361	10.3917	10.5626	10.835		0.3641
8027862	2867	FFAR2		9.72361	9.20429	9.4868	9.72752		10.4465	10.1583	10.4196	10.5912		9.55555	9.74503	9.84171	9.94481		10.0131	9.49574	9.87028	10.0491		9.89073	8.96515	9.28032	9.83946		9.46169	9.36025	9.83377	9.90124		10.228	9.46385	9.89222	10.3257		9.47544	9.26593	9.87644	9.95761		9.84932	9.45731	9.81265	10.0421		0.362669
8030128	23645	PPP1R15A		8.75578	9.08077	9.04114	8.63514		9.15892	9.53964	9.79515	9.65356		8.64247	9.40005	9.22883	8.99598		8.99629	9.37754	9.36739	10.1854		8.77833	9.40443	9.33277	9.24737		8.67408	9.56515	9.34229	9.08146		9.0904	9.5987	9.647	9.21037		8.79385	9.45662	9.65193	9.25474		8.86126	9.42786	9.42581	9.283		0.194494
8030796	284367	SIGLECP3		7.71484	8.32021	7.67887	7.72393		7.60584	8.14465	7.47311	7.57165		7.8084	8.74899	7.74784	7.41621		7.45933	8.00659	6.94382	7.12144		7.11517	7.91229	7.33822	7.15907		7.96595	8.34121	7.46658	7.71501		7.54651	8.21272	7.7417	7.20618		7.6886	8.13566	7.45869	7.53532		7.61308	8.22779	7.4811	7.4311		0.254884
8031200	90011	KIR3DX1		5.74482	6.04569	6.10824	6.08441		6.04159	6.33972	5.86246	5.86504		6.29911	6.87472	6.13265	6.11429		6.43198	7.44544	6.39548	6.0782		5.91266	6.71227	6.25618	6.21578		6.39668	7.05654	6.1576	6.30915		6.44956	7.27433	6.92777	5.78336		6.93141	6.67979	6.54264	6.85615		6.27598	6.80356	6.29788	6.1633		0.371913
8031260	115653	KIR3DL3		9.00008	9.88537	9.14019	9.00017		8.19062	8.88888	7.9132	8.04821		8.71233	9.38911	8.52168	8.29924		8.87644	10.4283	8.85427	8.81111		8.13473	9.38289	8.54716	7.85324		9.12056	9.94712	8.3142	8.87964		8.26724	9.98408	8.86292	7.99009		8.81041	9.0888	8.09677	8.2179		8.63905	9.62432	8.5313	8.38745		0.386736
8031277	3804	KIR2DL3		9.6581	10.6244	9.68166	9.55113		8.46593	9.42066	8.13422	8.38003		9.19189	10.2195	9.10081	8.74884		9.4507	11.107	9.33673	9.30169		8.61122	10.1192	9.06431	8.23835		9.82386	10.5759	8.66125	9.4269		8.5753	10.5939	9.38238	8.06029		9.26488	9.70242	8.5708	8.67137		9.13023	10.2954	8.99152	8.79733		0.5214
8031293	3804	KIR2DL3		10.6091	11.4113	10.7106	10.5449		8.73222	10.1818	8.4869	8.73754		9.88328	11.0346	9.83572	9.36046		10.2579	11.8075	10.2254	10.157		9.13625	10.902	9.91423	8.90073		10.4032	11.5887	9.61446	10.1882		9.78841	11.6794	10.1626	9.22184		10.0499	10.4337	9.14871	9.5259		9.85753	11.1299	9.76233	9.57958		0.638292
8031297	3802	KIR2DL1		9.56787	10.5142	9.62151	9.48249		8.41322	9.40622	8.15008	8.12413		9.14701	10.2314	9.05362	8.70707		9.37972	10.9626	9.35183	9.30135		8.48353	10.0611	8.98848	8.15329		9.8642	10.573	8.70296	9.47789		8.67255	10.6472	9.46354	8.17625		9.23805	9.65496	8.50356	8.62806		9.09577	10.2563	8.97945	8.75632		0.525993
8031311	3811	KIR3DL1		9.15068	10.0465	9.24122	9.06091		8.19997	9.20168	7.81041	8.07714		8.33887	9.23497	8.24881	7.8406		9.24196	10.8483	9.12531	8.97386		7.65955	9.06444	8.13702	7.41986		9.46815	10.3317	8.39362	9.1191		8.33539	10.3145	9.13252	7.97233		8.73603	9.12674	8.0237	8.19196		8.64133	9.7711	8.51408	8.33197		0.616043
8031328	3812	KIR3DL2		9.26289	10.1689	9.37681	9.27947		8.3116	9.13831	8.04249	8.13204		8.87741	9.61417	8.69813	8.42571		8.93338	10.5855	8.8668	8.88564		8.12353	9.50727	8.6137	7.87192		9.28951	10.1002	8.42766	8.95869		8.44858	10.2025	9.026	8.19948		8.99071	9.35806	8.28731	8.43805		8.7797	9.83437	8.66736	8.52388		0.435954
8031344	3811	KIR3DL1		8.84328	9.69038	9.19328	8.87116		8.39104	8.91029	7.9319	8.18586		8.60247	9.24174	8.22532	8.26773		8.94399	10.6615	8.80939	8.70964		7.98384	9.40101	8.42748	7.69342		9.38027	10.4313	8.68222	9.11678		8.48059	10.2041	9.03034	8.38208		8.82533	9.00492	8.09826	8.14443		8.68135	9.69316	8.54977	8.42139		0.417774
8031346	3805	KIR2DL4		7.06262	7.66181	7.30643	7.27389		6.59178	7.27073	6.27163	6.39884		6.97337	7.67129	7.11218	6.88693		7.49801	8.92259	7.83731	7.55777		6.33138	7.03124	6.66377	6.21401		7.35589	7.94559	7.14403	7.44494		7.0354	8.35781	7.89357	7.02232		7.4222	7.85075	7.00894	7.13528		7.03383	7.83898	7.15473	6.99175		0.407668
8031358	3809	KIR2DS4		9.35578	10.2726	9.44753	9.27831		8.29214	9.17528	7.98195	7.96187		9.22655	10.1981	9.13532	8.76717		9.15064	10.6665	9.09647	9.04864		8.44378	9.9407	8.87496	8.11584		9.33572	10.1073	8.26178	9.02965		8.24866	10.1403	9.03889	7.78366		9.25257	9.56363	8.48995	8.56159		8.91323	10.008	8.79086	8.56834		0.491618
8031374	2204	FCAR		8.72842	8.66985	9.03401	9.17715		10.0007	10.0291	10.045	10.0409		9.35253	9.39174	9.76784	9.89558		9.39508	9.3451	9.98395	10.6218		9.06744	8.93255	9.68569	9.75963		9.27297	9.56118	9.68227	9.81354		9.11536	9.30531	9.74117	10.0286		9.32255	9.72338	9.96464	9.84454		9.28188	9.36978	9.73808	9.89772		0.361793
8031387	9437	NCR1		7.8986	8.7816	8.31335	8.14296		8.29505	8.84317	8.211	8.10714		8.02988	8.5388	7.95137	8.04942		8.20426	9.42649	8.05234	7.94803		7.79753	8.73425	8.02324	7.70429		8.60079	9.16565	8.27898	8.46373		8.24139	9.2912	8.68924	8.32953		8.57042	8.78619	8.15693	8.31558		8.20474	8.94592	8.20956	8.13259		0.290367
8032682	4145	MATK		7.82751	8.15171	7.89083	7.85695		7.6897	7.99252	7.68179	7.55609		7.80601	8.40498	7.70513	7.65592		7.7437	8.11836	7.43876	7.41511		7.60345	7.9897	7.47402	7.43759		7.783	8.14185	7.57149	7.6457		7.69308	8.30379	8.05976	7.5937		7.97842	7.90184	7.80534	7.84814		7.76561	8.1256	7.70339	7.62615		0.112666
8033097	5990	RFX2		7.57999	7.49631	7.78519	7.9027		8.27645	8.28106	8.06299	8.58295		8.19681	7.51232	8.12444	8.19586		7.87539	7.68128	8.01432	8.66163		8.03962	7.96872	8.20102	8.45742		7.68669	8.08189	8.20321	8.5411		8.20893	8.16253	8.70724	8.69839		8.07911	7.8819	7.59704	8.21574		7.99287	7.88325	8.08693	8.40697		0.255323
8034043	53637	S1PR5		8.48141	8.78931	8.60948	8.52671		8.33798	8.62294	8.36325	8.34892		8.47016	8.69346	8.14281	8.1629		8.25765	8.93273	8.10375	8.20765		8.24554	8.89608	8.42688	8.01045		8.44564	8.98033	8.27374	8.38963		8.2635	8.72714	8.45704	8.17851		8.68045	8.70516	8.23524	8.15847		8.39779	8.79339	8.32652	8.24791		0.150639
8034199	26526	TSPAN16		10.3043	10.098	10.4581	10.5361		10.3831	10.2429	10.1276	10.2593		9.7916	8.92357	9.76245	9.92478		10.0738	9.83588	10.4711	10.5337		8.77053	8.42278	9.10857	9.23526		10.1963	10.3618	10.5866	10.6338		10.027	9.95003	10.1661	10.5185		10.6836	10.6932	10.5654	10.7994		10.0288	9.81601	10.1557	10.3051		0.573187
8034694	407013	MIR24-2		7.60845	8.2018	8.04627	7.83934		8.21821	8.97486	9.08531	8.77057		7.14834	8.86648	8.42899	7.76063		7.99575	8.40946	8.29693	9.15636		7.63954	8.45909	8.33443	8.29823		7.60018	8.49046	8.35007	8.06912		7.92545	8.89419	9.04042	8.2276		7.51682	9.03557	9.03929	8.30407		7.70659	8.66649	8.57771	8.30324		0.330881
8034696	407018	MIR27A		8.18573	8.60548	8.51421	8.36665		8.04236	8.57453	8.72294	8.28943		8.20375	9.29319	9.136	8.70097		8.89713	9.12702	8.98316	9.37357		8.5965	9.10946	9.1289	8.8566		8.08807	8.89201	8.81746	8.51221		8.41144	9.1366	9.34895	8.6451		7.92705	8.54606	8.65888	8.04922		8.294	8.91054	8.91381	8.59922		0.322781
8034837	3337	DNAJB1		9.78736	9.96355	9.74609	9.62195		9.39631	9.69693	9.69078	9.65784		9.35266	10.2124	10.3337	9.78015		9.61835	10.9428	11.0642	10.1302		9.40487	10.6318	10.4088	9.82766		9.62783	10.292	10.0646	9.74161		9.55982	10.2042	10.2702	9.62594		9.19972	10.0286	9.99726	9.65832		9.49337	10.2465	10.1969	9.75546		0.188159
8037298	57126	CD177		5.55894	4.89429	5.87853	6.20743		5.52984	5.31746	5.18485	5.32567		7.11551	6.48677	6.73491	7.70102		5.7661	6.28211	7.13859	8.50535		5.22255	5.40035	5.75846	5.8317		5.55578	5.54676	5.4747	6.29876		6.60961	6.57535	6.41098	7.62613		4.53306	4.78865	3.85155	4.5185		5.73642	5.66147	5.80407	6.50182		0.800374
8037742	8993	PGLYRP1		8.7032	8.51848	9.06614	9.17664		9.86539	9.56877	9.68793	9.84321		9.42429	8.96348	9.58209	10.0185		9.16418	9.19855	9.64086	10.0615		8.95629	9.17034	9.44878	9.61169		8.89624	9.26814	9.55431	9.59517		9.18603	9.00054	9.48727	10.1188		8.86058	9.02378	9.30012	9.38721		9.13203	9.08901	9.47094	9.72658		0.372489
8038809	4818	NKG7		12.2277	12.718	12.2646	12.1681		11.7195	12.245	11.6605	11.6171		11.9851	12.6748	11.8905	11.6727		12.1506	12.7641	11.6807	11.2791		11.9871	12.6918	12.0425	11.4971		12.1181	12.5903	11.5641	11.8871		11.967	12.5212	12.07	11.2288		12.2261	12.255	12.0503	11.9546		12.0477	12.5575	11.9029	11.6631		0.169701
8038877	8778	SIGLEC5		9.73865	9.58081	9.92453	10.1057		10.0862	9.84925	9.7534	9.89279		10.0459	9.63237	10.1384	10.4095		9.23777	9.22781	9.60179	10.2793		9.52515	9.11735	9.68169	9.75045		9.45255	9.70633	9.86245	10.0558		9.81419	9.77602	10.1006	10.5784		10.0872	10.2901	10.0284	10.2697		9.74845	9.64751	9.88642	10.1677		0.320702
8038989	162966	ZNF600		7.13487	7.36643	6.76881	6.9442		6.91938	7.64942	7.48398	6.90808		6.30033	8.23883	6.83691	6.68444		7.41555	8.0146	7.23091	6.3196		7.32837	7.77128	7.12062	7.13862		8.03881	7.68707	7.38994	7.55741		7.49541	7.64599	7.46444	6.84396		7.32039	7.50318	8.0045	7.49192		7.24414	7.7346	7.28751	6.98603		0.499303
8039096	91662	NLRP12		9.68054	9.43242	9.82677	10.0311		10.4732	10.2994	10.3066	10.4419		9.96736	9.90494	10.1825	10.4005		9.719	9.35862	9.93823	10.4694		9.71034	9.21989	9.61474	10.105		9.87559	10.099	10.2454	10.3703		9.6943	9.58531	9.98358	10.3891		10.2536	10.3094	10.6433	10.5986		9.92174	9.77612	10.0926	10.3507		0.296202
8039236	353514	LILRA5		9.78446	9.55302	9.94139	10.0315		10.594	10.2451	10.5109	10.4257		9.36453	9.9707	9.97797	10.2165		9.55187	9.14075	9.5742	9.89542		8.63459	8.31749	8.81284	9.24939		9.6852	9.71303	9.99304	9.99097		9.20752	8.96334	9.46883	9.61651		9.79933	9.61371	10.3118	10.0697		9.57768	9.43964	9.82386	9.93695		0.561738
8039820	115653	KIR3DL3		8.63083	9.48973	8.8421	8.69548		7.89728	8.57594	7.5657	7.82829		8.53141	9.02092	8.33255	8.18337		8.61504	10.112	8.63448	8.58461		7.76096	9.15264	8.37021	7.52361		8.8814	9.64036	8.24499	8.60638		8.15289	9.6272	8.53669	8.12872		8.60505	8.8042	7.93617	7.93936		8.38436	9.30287	8.30786	8.18623		0.398352
8039829	3803	KIR2DL2		9.6608	10.6182	9.72488	9.60395		8.48934	9.47412	8.17899	8.36088		9.13567	10.1719	9.03105	8.70639		9.42455	11.1191	9.38811	9.30056		8.58318	10.1028	9.02334	8.20991		9.84631	10.6006	8.69462	9.44897		8.66264	10.614	9.4084	8.1491		9.26961	9.67753	8.498	8.63413		9.13401	10.2973	8.99342	8.80174		0.511145
8039842	100132285	KIR2DS2		9.74034	10.7128	9.75867	9.62867		8.5637	9.50875	8.1879	8.32218		9.24913	10.2914	9.18973	8.80552		9.47188	11.1222	9.36585	9.27917		8.56313	10.1426	9.03337	8.20371		9.70311	10.511	8.5651	9.38279		8.52654	10.5473	9.37051	7.98487		9.34525	9.73915	8.57575	8.68741		9.14538	10.3219	9.00586	8.78679		0.518609
8039859	3805	KIR2DL4		7.07423	7.66265	7.25491	7.22466		6.57241	7.24693	6.18209	6.35322		6.92573	7.69056	7.09303	6.85112		7.5022	8.94773	7.83311	7.55847		6.29001	7.00836	6.62228	6.18905		7.38865	7.98136	7.12678	7.43565		7.02057	8.39137	7.9562	6.96749		7.43974	7.85565	6.99425	7.13335		7.02669	7.84808	7.13283	6.96413		0.429168
8039871	3813	KIR3DS1		9.45703	10.4375	9.50517	9.32929		8.25216	9.24126	7.79569	7.99858		8.64898	9.65066	8.48614	8.23058		9.40637	11.0146	9.24171	9.19852		7.98929	9.5538	8.3972	7.58904		9.45912	10.261	8.26311	9.10621		8.19717	10.316	9.10772	7.79684		8.91019	9.30899	8.12824	8.31124		8.79004	9.97299	8.61562	8.44504		0.608131
8039884	57292	KIR2DL5A		6.04063	6.69577	5.97352	5.99932		5.40524	5.64017	5.11123	5.12894		5.65726	5.72144	5.4212	5.47546		6.15605	7.83151	6.09462	5.92119		5.17735	6.08008	5.66854	5.58788		5.72693	6.01922	5.6954	5.4591		5.62627	5.96653	5.56982	5.44509		5.94245	5.91806	5.34822	5.29404		5.71652	6.2341	5.61032	5.53888		0.327031
8039892	3810	KIR2DS5		4.55666	5.39256	5.04456	4.51508		3.81163	4.26634	4.20239	3.98411		4.50414	4.5161	4.22403	4.35528		4.51213	6.65406	4.95128	4.94354		4.47244	5.2091	4.20278	4.08188		4.12802	4.44191	4.43983	4.0519		3.845	4.48682	4.12805	4.13525		4.48786	4.20203	3.71352	3.91137		4.28974	4.89611	4.3633	4.2473		0.314381
8039896	3806	KIR2DS1		9.4568	10.4223	9.4454	9.30705		8.24843	9.20362	7.8667	8.07877		9.01297	10.1146	8.98293	8.54943		9.24733	10.8838	9.14333	9.13419		8.33389	9.87857	8.81283	7.98753		9.51263	10.267	8.3688	9.15769		8.32477	10.3063	9.09939	7.83176		9.09862	9.50648	8.35205	8.46975		8.90443	10.0728	8.75893	8.56452		0.525624
8041048	2355	FOSL2		9.92932	10.1429	10.2229	10.3102		10.4515	10.6017	10.4142	10.7294		9.91903	10.1378	10.4261	10.4226		9.71231	10.2447	10.4058	10.7574		9.45918	10.216	10.0742	9.99834		9.99495	10.4708	10.4061	10.4326		9.67926	10.3777	10.4401	10.5952		10.1267	10.4752	10.239	10.3198		9.90903	10.3333	10.3286	10.4457		0.303182
8041508	25797	QPCT		9.55475	9.34677	9.80504	9.94722		10.5301	10.4701	10.5226	10.5864		10.0736	9.9069	10.3691	10.5315		9.68041	9.54513	10.2814	10.6913		9.26245	9.22499	9.64555	9.9956		9.82299	9.9444	10.2928	10.2995		9.35725	9.28492	9.679	10.2714		10.1336	10.5127	10.549	10.7504		9.8019	9.77948	10.1431	10.3842		0.427479
8042637	8291	DYSF		9.27226	9.13363	9.40542	9.77212		10.3816	10.47	10.2345	10.6899		9.87839	9.2217	9.92449	10.1034		9.30197	9.54979	9.98194	11.0765		9.30571	9.13201	9.34607	9.57215		9.62784	9.87831	9.87299	10.0495		9.39593	9.63818	9.95463	10.3672		9.8116	10.2116	9.66836	9.92983		9.62192	9.6544	9.79854	10.1951		0.388149
8043236	10578	GNLY		11.4598	11.9531	11.4578	11.3607		11.0345	11.6326	10.951	10.7954		10.8099	11.4948	10.7491	10.6142		11.0494	11.6347	10.6983	10.3722		10.5178	11.5434	10.8893	10.238		11.3487	11.6952	10.6663	11.1343		11.141	11.9227	11.4514	10.465		11.2298	11.4416	11.0748	11.0689		11.0739	11.6648	10.9923	10.7561		0.301034
8043470	28876	IGKV3D-11		9.1863	8.64467	9.11945	9.07334		9.63121	9.31972	9.84445	9.69023		8.65809	8.68993	9.15276	8.94038		9.20224	8.97555	9.28049	8.79692		9.41431	8.97583	9.52723	9.61443		8.48372	8.28307	8.77556	8.79077		9.63952	9.2563	9.83195	9.47831		9.48383	9.27894	9.8797	9.66792		9.2124	8.928	9.42645	9.25654		0.432814
8043687	375248	ANKRD36		8.29133	8.44274	7.94516	7.87579		8.20141	8.76659	8.4598	7.83753		7.62973	8.56247	8.45183	7.82472		8.2506	8.28481	8.47087	6.95607		8.40731	8.35454	8.30452	8.38254		8.63878	8.18307	8.07032	8.13289		8.52716	8.65233	8.61178	7.94511		7.9786	8.39742	8.32592	8.39611		8.24061	8.4555	8.33002	7.91884		0.319479
8043981	7850	IL1R2		9.73142	9.50162	9.96646	10.111		10.3361	10.23	10.3823	10.4223		10.4662	9.81731	10.4581	10.6147		10.2259	10.2028	10.9865	11.3734		9.86647	9.54741	10.4276	10.6922		10.0159	10.1987	10.4359	10.4676		9.61196	9.6533	10.1128	10.4528		10.3833	10.5272	10.4954	10.5515		10.0797	9.95979	10.4081	10.5857		0.320329
8044574	3557	IL1RN		9.11774	8.71843	9.03382	9.19283		9.71632	9.58715	9.57815	9.72407		9.41777	8.97796	9.44452	9.75562		9.29099	8.88328	9.3493	9.45936		8.99282	8.4976	8.92904	9.35051		8.84849	9.07895	9.2202	9.43352		9.13384	8.84297	9.3122	9.68617		9.46856	9.52735	9.6457	9.92397		9.24832	9.01421	9.31412	9.56576		0.281164
8046124	10170	DHRS9		7.83453	7.47466	7.52463	7.49546		6.96725	7.12864	7.15754	7.05708		6.91901	7.17103	7.44637	7.7536		7.38922	7.25737	8.10634	7.91267		7.17127	6.48439	6.98259	7.70343		7.30734	7.3366	7.70831	8.11617		7.25736	6.77046	7.31991	7.55148		8.26022	8.37775	8.89545	9.08023		7.38827	7.25011	7.64264	7.83376		0.451616
8049448	116987	AGAP1		7.83022	8.03192	8.00774	7.72165		7.4913	7.87451	7.61919	7.21383		7.53913	7.82137	7.55115	7.37901		7.2714	7.79	7.0351	6.87743		7.63672	8.16236	7.63553	7.20202		7.32646	7.74653	7.26725	7.18701		7.57044	8.0729	7.79301	7.40874		7.84283	7.85506	7.22777	7.45666		7.56356	7.91933	7.51709	7.30579		0.207674
8050115	339789	C2orf46		7.20736	8.02423	7.20881	7.10737		7.32865	8.39431	7.21677	7.06308		6.8777	7.55245	6.65564	6.41471		7.15782	8.79351	7.05896	6.70433		7.2821	8.32349	7.10368	6.86301		8.28301	8.95199	7.15729	7.9131		7.38883	8.98316	8.07338	7.23844		7.85874	8.13793	6.88203	7.26256		7.42302	8.39513	7.16957	7.07083		0.442975
8055952	4929	NR4A2		6.66035	7.80652	7.5821	7.11172		6.55528	7.54899	7.67649	7.48237		6.61284	7.85049	7.39284	6.41018		6.66024	8.86744	7.84273	9.09005		6.51305	9.09823	7.77046	6.85939		6.57643	8.55354	7.72101	6.93251		6.35407	8.55455	7.95768	6.99769		6.50931	7.83251	7.22578	6.51907		6.5552	8.26403	7.64614	7.17537		0.100141
8056545	27347	STK39		9.73577	10.0648	9.61215	9.70826		9.52939	9.86107	9.528	9.42297		9.47136	9.71819	9.47266	9.30149		9.29807	9.93689	9.30366	8.61596		9.73361	10.0329	9.6457	9.42444		9.78689	9.89509	9.55744	9.59011		9.59121	10.0919	9.72769	9.42108		9.59353	9.8843	9.4168	9.62049		9.59248	9.93564	9.53301	9.3881		0.16194
8057771	6775	STAT4		10.0265	10.2872	9.91222	9.90407		9.63275	10.0366	9.80219	9.3668		9.62003	10.5748	9.88931	9.70136		9.8147	10.3611	9.81434	9.17222		10.1638	10.3025	9.99455	9.89435		10.1436	10.0973	9.65302	9.82088		9.81567	10.2785	9.8455	9.27101		9.68426	9.87464	9.8047	9.79241		9.86266	10.2266	9.83948	9.61539		0.221841
8058670	22807	IKZF2		9.18282	9.48062	8.92413	8.88728		8.47684	8.95879	8.49577	8.34797		8.3757	9.19988	8.74015	8.38082		8.67857	9.39567	8.70537	8.07688		9.08516	9.47551	9.09	8.85712		8.9191	9.19782	8.71319	8.87323		8.81009	9.27775	8.91318	8.43776		8.60894	8.79261	8.52205	8.57574		8.76715	9.22233	8.76298	8.5546		0.285164
8059720	10316	NMUR1		8.63831	9.26729	8.61868	8.62726		8.70713	9.30442	8.52583	8.62702		8.4247	9.29009	8.19147	8.08792		8.35764	9.14339	8.03424	7.96539		8.32354	9.22032	8.16074	8.02987		8.75723	9.2126	8.18283	8.46289		8.54873	9.44378	8.68875	7.92636		8.87113	9.00349	8.29221	8.44671		8.57855	9.23567	8.33685	8.27168		0.198576
8059854	10123	ARL4C		9.11959	9.43715	9.08474	8.90471		8.71878	9.19708	8.94806	8.91954		8.59402	9.6509	9.04775	8.69174		9.07391	9.46391	8.8773	8.5181		9.15696	9.46578	9.20377	8.9678		8.99173	9.20301	8.86299	8.96282		9.08202	9.49106	9.13095	8.62583		8.84226	9.20454	9.05147	8.92881		8.94741	9.38918	9.02588	8.81492		0.206277
8063115	4318	MMP9		9.66387	9.48684	10.1328	10.6865		11.0703	11.0535	10.7487	11.1206		10.8963	10.1939	11.0061	11.3038		10.2713	10.4378	11.1155	12.0671		9.35458	9.73366	10.0465	10.3449		10.302	10.6708	10.9222	10.9965		9.33679	9.73779	10.0971	11.0749		11.2011	11.604	11.1816	11.3377		10.262	10.3648	10.6563	11.1165		0.753694
8067040	4773	NFATC2		9.98844	10.4248	9.92459	9.88104		9.53661	10.148	9.48768	9.67377		9.75142	9.57457	9.66186	9.47816		9.35692	10.2397	9.53009	9.58872		9.65656	10.3087	9.73643	9.41961		9.92032	10.3388	9.63519	9.84634		9.74941	10.5816	10.2446	9.77391		9.67198	9.9924	9.14994	9.49764		9.70396	10.2011	9.67129	9.6449		0.201345
8068761	9619	ABCG1		7.96492	7.90423	8.10145	8.2602		8.62069	8.50136	8.469	8.87136		7.9008	7.86722	8.32052	8.43451		7.5523	7.55145	8.04091	8.91146		7.98565	7.72013	7.86809	8.18504		7.77852	7.93924	8.04483	8.08116		8.05344	8.26786	8.58904	8.77812		8.38955	8.66422	8.53592	8.74898		8.03073	8.05196	8.24622	8.53385		0.336594
8073088	60489	APOBEC3G		9.00113	9.09853	8.57205	8.52872		8.2623	8.61061	8.3871	8.11145		8.12642	9.38952	8.5292	8.25743		8.39138	8.7387	7.93112	7.7992		8.28904	8.76717	8.08348	7.99901		8.64408	8.68798	8.19943	8.39862		8.59016	8.86283	8.5451	7.97568		8.45833	8.4765	8.58096	8.59921		8.47036	8.82898	8.35356	8.20867		0.274407
8073842	55020	TTC38		8.28893	8.67226	8.3008	8.28487		8.20552	8.57423	7.93496	8.14994		8.46168	8.80711	8.22666	8.15852		8.17572	8.90076	8.03895	8.10894		7.9051	8.51235	7.88781	7.69289		8.36025	8.8517	8.068	8.38578		8.08722	8.84439	8.40608	8.0879		8.38764	8.39569	8.21812	8.24634		8.23401	8.69481	8.13517	8.1394		0.180604
8074780	29799	YPEL1		8.45538	8.90038	8.56375	8.46559		8.4728	8.89116	8.51362	8.47805		8.1069	8.69261	8.29485	8.07278		8.30412	9.28229	8.45681	8.13733		8.23317	8.88184	8.43422	8.16433		8.63538	9.07686	8.35432	8.51677		8.40532	9.21512	8.74998	8.27729		8.36098	8.47269	8.36645	8.32152		8.37176	8.92662	8.46675	8.30421		0.161187
8075886	3560	IL2RB		10.7808	11.4803	10.7276	10.5763		10.4167	11.2535	10.2396	10.44		10.2302	10.8224	10.104	9.92582		10.4535	11.4961	10.2031	10.0906		10.4502	11.4429	10.4268	9.83139		10.9685	11.5266	10.3016	10.5844		10.7487	11.8147	10.9745	10.4197		10.6604	10.9726	9.9881	10.2793		10.5886	11.3511	10.3707	10.2684		0.241254
8076894	23209	MLC1		8.07094	8.65212	8.25801	8.04302		8.25093	8.70979	8.12763	8.16465		8.07635	8.1225	7.65191	7.68514		8.03715	8.49806	7.94644	7.8571		8.0018	8.73521	8.0968	7.68496		8.38638	8.90777	8.03327	8.29955		8.15867	9.35924	8.52477	8.20519		8.34725	8.63762	7.88491	8.02632		8.16618	8.70279	8.06547	7.99574		0.146055
8077366	57633	LRRN1		6.06012	5.61194	5.56751	6.10763		7.0826	7.19683	7.08883	7.0189		6.49026	6.3663	6.71924	7.00927		6.4779	6.76567	7.46548	7.96177		6.13701	5.64324	6.1068	6.39392		6.28665	6.33412	6.71947	6.9943		6.11585	5.96886	6.55262	6.80071		6.5266	7.28326	7.01582	7.05689		6.39712	6.39628	6.65447	6.91792		0.332605
8081219	10402	ST3GAL6		8.58028	8.16325	8.23639	8.43313		8.45493	8.45991	8.48151	8.27487		8.14642	8.37868	7.99449	8.76627		8.70722	8.05164	8.7101	8.84058		8.74948	7.76721	8.09911	8.75239		8.72621	8.08583	8.64403	8.88512		8.65637	7.91965	8.10521	8.72271		8.76762	8.77278	9.1109	9.22553		8.59857	8.19987	8.42272	8.73758		0.209828
8081590	90102	PHLDB2		5.94284	6.50535	5.95187	5.86708		5.95187	6.52568	5.92155	5.65972		5.38985	6.19624	5.72503	5.58393		5.77176	6.19003	5.68289	5.42411		5.74183	6.03428	5.59744	5.65765		5.8965	6.01493	5.53007	5.8328		5.53389	6.80253	6.04534	5.69472		5.78232	6.03332	5.30667	6.12223		5.75136	6.28779	5.72011	5.73028		0.199065
8081799	201633	TIGIT		8.04525	8.36652	8.20532	8.13312		7.97077	8.4196	8.21794	7.8733		7.68518	8.2941	7.8963	7.51635		7.53793	8.09566	7.72046	7.28562		7.81427	8.38555	7.85742	7.63922		7.96511	8.40501	7.88102	7.99129		7.85262	8.59261	8.16377	7.58096		8.27408	8.52398	8.32297	8.44702		7.89315	8.38538	8.03315	7.80836		0.225749
8082086	165631	PARP15		9.92881	10.1325	9.77085	9.71584		9.93539	10.2183	10.0414	9.72435		9.58058	10.386	10.103	9.71137		9.83835	10.2889	9.89895	8.8546		10.0478	10.0866	9.93106	9.88792		9.93522	9.83922	9.49343	9.72719		10.1768	10.6062	10.356	9.82728		9.69446	9.96482	9.90564	9.76828		9.89218	10.1903	9.93753	9.6521		0.188752
8083749	151742	PPM1L		7.462	8.14671	7.54581	7.38246		7.22031	8.04016	6.99606	7.11742		6.89831	7.69149	7.06695	6.84396		7.05602	8.04627	7.14985	6.84563		7.26616	7.98643	7.17102	7.06374		7.69448	7.928	7.21197	7.46074		7.01453	8.07495	7.39866	7.10293		7.24133	7.5091	7.08798	7.12232		7.23164	7.92789	7.20354	7.1174		0.255731
8084206	84002	B3GNT5		7.48642	7.36105	7.34302	7.63193		7.89694	8.09859	8.17633	8.12116		7.3484	7.52682	7.96971	7.98839		8.43208	8.23597	9.04303	9.3654		7.71141	7.23491	8.11623	8.48974		7.54268	7.34048	7.60325	7.87333		8.24105	8.06288	8.54602	8.27605		7.6322	7.77866	8.1381	8.1081		7.7864	7.70492	8.11696	8.23176		0.379185
8084708	619568	SNORA4		6.14172	6.31168	5.93865	6.22181		5.4052	6.81299	5.97124	7.54141		5.20083	6.477	5.88672	5.69043		6.37204	7.74967	6.50486	7.99587		5.99064	7.67145	6.78305	6.94811		6.92134	7.25263	6.39091	6.83441		5.98527	7.06051	5.86532	5.94877		5.55088	6.58838	6.37122	5.92445		5.94599	6.99054	6.214	6.63816		0.557866
8084794	3556	IL1RAP		9.00235	8.78334	8.73274	9.01599		9.15495	9.29046	9.3998	9.47684		8.38341	8.57057	8.82429	8.97567		9.36236	9.45146	9.82481	9.95907		9.03329	8.79263	9.35584	9.91248		8.92714	8.92759	9.35502	9.51155		9.06287	9.16799	9.54022	9.56946		9.03381	9.18459	9.17377	9.67288		8.99502	9.02108	9.27581	9.51174		0.279493
8085581	8292	COLQ		7.8081	8.09167	7.80655	7.59108		7.33301	7.74982	7.38043	7.0787		7.41152	7.78633	7.18725	7.09624		7.4021	8.07896	7.27919	7.17477		7.50353	8.08015	7.36634	7.24658		7.08024	7.62161	6.92589	7.07307		7.55085	8.26329	7.77672	7.30678		7.58311	7.64628	7.15252	7.27268		7.45906	7.91476	7.35936	7.22999		0.211294
8085946	8320	EOMES		9.26112	9.72932	9.29554	9.29514		8.80904	9.2948	8.90965	8.78074		8.46094	8.97016	8.70099	8.52393		8.65325	9.30716	8.67214	8.3911		8.75156	9.48064	8.84112	8.4355		8.97681	9.2667	8.69191	8.85032		9.03876	9.53258	9.23605	8.89976		9.15716	9.31197	9.01258	9.11463		8.88858	9.36167	8.92	8.78639		0.268495
8086344	1524	CX3CR1		10.8196	11.3668	10.5689	10.5379		10.1762	11.0107	9.88461	10.0918		10.4046	10.6169	9.89486	9.8133		10.1041	10.978	9.5957	9.66317		10.5002	11.0311	10.0039	9.61274		10.9638	11.1988	9.93743	10.6154		10.5709	11.3239	10.3811	10.0705		10.5109	10.7163	9.88019	10.2618		10.5063	11.0303	10.0183	10.0833		0.290995
8087691	9254	CACNA2D2		7.40232	7.7513	7.50715	7.38153		7.17409	7.7584	7.16112	7.19357		7.44935	7.3399	7.0223	6.94626		7.06527	7.93648	6.99736	7.2003		7.09891	7.68754	7.04851	6.75173		7.38896	7.85151	7.12827	7.03222		6.95112	8.00486	7.22986	7.03082		7.51121	7.41372	6.86879	7.04363		7.25515	7.71796	7.12042	7.07251		0.207816
8088813	60675	PROK2		10.2548	10.0261	10.4986	10.6384		11.6266	11.6461	11.8922	11.8055		11.0072	10.8008	11.25	11.4289		10.6789	10.481	10.9518	11.4234		10.7384	10.3682	10.8149	11.048		10.3905	10.4474	10.9523	11.0414		10.772	10.3421	10.6525	11.0953		10.7724	10.9566	11.2981	11.5219		10.7801	10.6335	11.0388	11.2504		0.415409
8090193	57493	HEG1		8.25721	8.5527	8.16246	8.01018		7.55977	8.24825	7.67008	7.8358		7.9597	8.1691	8.23323	7.94859		7.66511	8.30728	7.77492	7.63664		8.22759	8.71386	8.17139	8.01284		8.29613	8.67846	8.07895	8.31377		8.24926	9.01047	8.53419	8.03429		8.0816	8.5331	7.93425	8.04566		8.03705	8.52665	8.06993	7.97972		0.285614
8091103	7029	TFDP2		8.89345	9.12496	8.50272	8.53655		8.69129	9.20767	8.78202	8.88106		8.2517	9.19861	8.69992	8.51629		9.00578	9.33131	8.9986	8.387		8.8435	9.09255	8.84962	8.64509		8.9774	9.0265	8.41687	8.72052		8.6793	9.28229	8.77494	8.22445		8.74649	8.95654	8.75914	8.58626		8.76112	9.15255	8.72298	8.56215		0.239709
8091120	256356	GK5		6.95384	7.20114	6.58317	6.65885		6.67879	7.39862	6.78508	6.64566		6.3423	7.56598	6.65475	6.36807		6.93062	7.7014	6.82746	6.41636		6.78882	7.37923	6.72826	6.72574		7.42031	7.39951	6.7458	6.95618		6.77487	7.38456	6.94925	6.4326		6.40636	6.96448	6.78856	6.69494		6.78699	7.37436	6.75779	6.6123		0.338915
8093104	116211	TM4SF19		7.15656	7.87615	7.53574	7.40022		6.95368	7.39803	6.81707	6.84577		7.67631	8.42033	7.82736	7.55361		7.2701	8.10391	7.03975	6.86174		6.93077	7.64053	7.20644	6.58391		7.17608	7.76425	7.11367	6.89949		6.71537	7.33728	6.84758	6.33719		7.23275	7.10447	6.87426	6.65597		7.13895	7.70562	7.15773	6.89224		0.286237
8093294	729230	CCR2		9.35928	8.7974	8.75103	8.88937		8.46209	8.46419	8.64501	8.68947		8.59724	8.47422	8.76304	8.90693		9.00389	8.47263	8.76044	8.75425		8.76181	7.77906	8.34885	9.10335		9.21043	8.80939	9.18126	9.37925		9.07282	8.50883	8.82282	9.18823		8.91385	8.53519	9.03975	9.2495		8.92268	8.48011	8.78903	9.02004		0.30392
8093950	6286	S100P		9.22634	8.99213	9.27165	9.43508		9.5439	9.32589	9.74581	9.48996		9.12814	9.67654	9.64529	10.0633		9.64911	9.43929	9.84082	10.2186		9.39088	9.10685	9.52102	9.85996		9.39205	9.06441	9.57172	9.56673		9.43635	8.51294	8.9266	9.13366		9.66358	9.57149	10.3104	10.2057		9.42879	9.21119	9.60417	9.74664		0.189413
8094240	952	CD38		8.74673	9.14334	8.7576	8.70002		8.99377	9.38672	8.71373	8.66364		8.54547	9.02851	8.88324	8.53747		8.93514	9.71591	8.88032	8.3069		8.80631	9.31298	8.75787	8.70813		8.87293	9.23271	8.4486	8.74517		9.036	9.98805	9.46894	8.9919		9.39012	9.45303	9.03911	9.06584		8.91581	9.40766	8.86867	8.71488		0.24653
8094533	401124	DTHD1		7.82901	8.60847	7.75377	7.55752		6.97989	8.24622	7.3215	6.84849		6.52318	8.68851	7.40773	6.88733		7.26112	8.87705	7.38644	6.35084		6.97146	8.03911	7.06116	6.73528		8.31321	8.53071	7.04016	7.82383		7.18014	8.45164	7.43483	6.29128		7.51945	8.04397	7.62561	7.33255		7.32218	8.43571	7.3789	6.97839		0.55811
8094596	10744	PTTG2		7.47059	7.55232	7.47302	7.67085		7.61047	7.84056	7.23651	7.45863		7.92205	7.33567	7.863	8.12266		7.03461	7.25624	7.42236	8.35645		7.35336	7.04153	7.55152	7.87945		7.79045	7.57997	7.51621	8.30596		7.67737	7.42378	7.87165	8.44126		7.77146	7.97646	7.08765	7.74079		7.5788	7.50081	7.50274	7.99701		0.285138
8095585	8671	SLC4A4		6.90224	7.44516	6.96071	6.81862		6.58451	7.498	6.52272	6.56949		6.4825	6.91114	6.3208	6.2709		6.28931	7.20251	6.1084	6.19639		6.70414	7.46936	6.79202	6.31303		6.96271	7.41455	6.38557	6.67061		6.47445	7.45091	6.83553	6.39072		6.80054	7.18896	6.44951	6.56223		6.65005	7.32257	6.54691	6.474		0.233075
8095697	2919	CXCL1		7.76121	7.85385	7.97359	8.18489		8.28998	8.31167	8.26427	8.59865		7.81973	7.63054	7.80492	8.07604		8.1114	7.85042	8.28665	10.0633		7.9617	8.02552	8.0932	8.18665		7.8157	7.94558	8.15779	8.23934		7.80761	7.60222	7.7635	8.15725		8.26953	8.36374	8.41624	8.36517		7.97961	7.94795	8.09502	8.48391		0.216394
8095728	2069	EREG		7.24634	8.35464	8.384	7.78262		7.22281	7.37809	7.57004	7.14913		7.29995	8.16893	7.65505	7.20798		7.37833	8.37871	7.47513	7.71348		7.03069	8.24816	7.85426	7.25197		7.40449	8.36774	8.21679	7.30305		7.07778	8.06117	7.71314	7.16224		7.61377	7.80676	7.73257	7.31741		7.28427	8.09552	7.82512	7.36098		0.186807
8095736	374	AREG		6.04805	6.4126	6.2309	6.01346		6.03943	6.18656	6.18442	6.201		6.0327	6.56835	6.44042	6.07641		6.8458	8.31489	7.10309	7.03527		5.95947	7.34928	6.84025	6.41225		6.26368	7.07441	6.31329	6.01919		6.10909	7.46361	6.2893	6.04195		6.14006	6.53522	6.21007	6.08795		6.17978	6.98812	6.45147	6.23593		0.283958
8095744	374	AREG		5.13903	5.95674	5.53399	5.09341		5.22719	5.51002	5.47549	5.55505		5.12633	6.63873	5.9779	5.31681		6.49212	8.52995	7.57366	6.77418		4.74499	7.33749	6.61979	5.7654		5.78988	6.86179	5.77629	5.22468		5.30812	7.2498	5.90701	5.31364		5.48534	6.14881	5.66706	5.47865		5.41413	6.77917	6.0664	5.56523		0.529254
8096116	84803	AGPAT9		7.6506	7.39136	7.66451	8.08004		8.55383	8.47437	8.45928	8.57461		7.81262	7.60727	8.19446	8.32704		7.68118	7.64514	8.25182	8.83148		7.36482	7.21514	7.59651	8.05169		8.07124	8.15893	8.27576	8.52588		7.31257	7.46756	7.78739	8.35015		7.94817	8.46847	8.27079	8.53132		7.79938	7.80353	8.06256	8.40903		0.401311
8097288	79633	FAT4		5.37101	5.69528	5.48296	5.41504		5.61766	6.33612	5.35994	5.35148		5.47337	5.89237	4.96798	5.12536		5.20486	5.54575	4.98156	5.14298		5.21181	5.83355	5.40898	5.01457		5.74572	6.28084	5.3826	5.80531		5.70497	6.3463	5.66605	5.38225		5.69355	5.94947	5.35261	5.47769		5.50287	5.98496	5.32533	5.33933		0.220758
8097829	85462	FHDC1		5.71259	5.72344	5.86962	6.20155		6.43507	6.06164	6.45048	6.60037		5.96216	5.66055	6.00572	6.1332		6.0701	5.94703	6.60266	6.93491		5.73822	5.5886	6.13114	6.20061		5.6454	6.09042	6.3943	6.35426		5.88256	5.94669	6.26575	6.58752		6.02336	6.29885	6.44104	6.52592		5.93368	5.91465	6.27009	6.44229		0.254014
8098611	7098	TLR3		6.37949	6.71718	6.03328	6.26774		5.69612	6.45805	5.78634	5.75585		5.88228	6.73141	5.87235	5.68206		6.08673	6.71393	5.89825	5.45466		6.28941	6.74163	6.06739	5.99868		6.15622	6.40915	5.88894	5.85159		6.19487	6.86339	6.21155	5.76688		5.91668	6.14641	6.04887	6.11203		6.07522	6.59765	5.97587	5.86119		0.228519
8098870	10417	SPON2		8.51793	9.44296	8.50927	8.45822		8.1499	9.14834	7.95167	8.25353		8.12649	8.7827	7.66146	7.69213		8.5225	9.79737	8.03777	8.33247		8.13532	9.46256	8.34375	7.78028		8.86605	9.66398	7.91384	8.33451		8.33423	9.91126	8.83409	7.85184		8.45722	8.68375	7.72111	7.97388		8.38871	9.36162	8.12162	8.0846		0.256377
8099471	83888	FGFBP2		9.36507	10.2874	9.28276	9.1624		8.95972	9.88626	8.99321	8.76191		8.86084	10.5422	8.92851	8.675		9.4473	10.3872	8.849	8.42654		9.35605	10.3904	9.37953	8.80225		9.91884	10.3244	8.85831	9.51387		8.90594	10.0742	9.04732	7.66146		9.13232	9.35747	9.06991	9.02359		9.24326	10.1562	9.05107	8.75338		0.354225
8100210	7294	TXK		9.62402	9.96708	9.36796	9.26025		9.28696	9.84354	9.31139	9.13309		10.058	10.2057	9.79955	9.64428		9.86701	10.3184	9.67143	9.25035		10.1192	10.0593	9.75032	9.94138		10.2778	10.2261	9.56195	9.80853		9.79164	10.3486	9.81326	9.35924		9.23179	9.48972	8.98963	9.18887		9.78205	10.0573	9.53319	9.44825		0.380928
8100541	3490	IGFBP7		8.88816	8.94117	8.68081	8.61378		8.52352	8.79461	8.44099	8.16364		8.49021	9.30038	8.43752	8.52798		9.10098	9.5545	8.62727	8.2262		8.57335	8.91479	8.40814	8.42568		8.90532	9.14953	8.46614	8.78002		8.84787	9.30654	8.79473	8.4385		9.01057	9.01374	9.01958	8.92316		8.7925	9.12191	8.6094	8.51237		0.232811
8101304	153020	RASGEF1B		7.42372	7.5578	7.58388	7.26426		7.28001	7.70779	7.54591	7.33918		6.77884	7.74699	7.57818	6.94798		7.14897	7.72889	7.8138	7.12341		7.08445	7.84141	7.69859	7.40348		7.33769	7.71941	7.73292	7.63912		7.5063	8.10713	7.98225	7.31299		7.13315	7.85921	7.91486	7.55821		7.21164	7.78358	7.7313	7.32358		0.228644
8101322	643616	MOP-1		5.45393	6.53286	5.10416	4.81522		5.19468	6.5439	5.59817	5.51556		4.85207	6.94291	5.54259	5.26302		5.50987	6.41024	5.58322	6.89085		5.51468	6.56187	5.81004	5.63345		5.99758	6.27254	5.71064	5.73699		5.78993	6.802	6.0272	5.15333		4.91379	6.35643	6.0894	5.56927		5.40332	6.55284	5.68318	5.57221		0.399278
8101429	51316	PLAC8		11.4991	11.5641	11.1474	11.2019		11.0597	11.3786	11.1091	10.9052		11.1576	11.7581	11.2636	11.0781		11.3739	11.5519	11.0628	10.5403		11.5335	11.6531	11.2957	11.2162		11.5546	11.4668	11.0987	11.2276		11.5024	11.6529	11.4325	10.9882		11.063	11.1952	11.1897	11.0366		11.343	11.5276	11.1999	11.0242		0.215437
8102342	79071	ELOVL6		6.36177	6.67432	6.34205	6.18518		6.20185	6.99911	6.29227	5.79461		5.93669	7.08937	6.15342	5.41023		6.31583	7.06691	6.20457	5.35497		6.02355	6.93091	6.34351	5.92398		6.26261	6.5995	5.93682	6.03942		6.30645	7.34076	6.54905	5.82237		6.08257	6.67445	6.30022	6.1381		6.18641	6.92192	6.26524	5.83361		0.154744
8103975	643036	SLED1		7.31657	6.99689	7.61077	7.82782		8.95434	8.84592	8.78826	9.02228		7.81547	7.33488	8.07454	8.22228		7.57657	7.63591	8.27509	10.157		7.74173	7.3603	7.84165	8.34524		7.88444	7.6604	7.97645	8.36216		7.48157	7.52034	7.83067	8.43961		8.18002	8.31461	8.24919	8.31044		7.86884	7.70866	8.08083	8.58585		0.51197
8104492	83853	ROPN1L		9.20341	8.9813	9.45365	9.5752		10.3452	10.1355	10.2656	10.0164		9.50656	9.49292	9.90013	10.2061		9.57854	9.34753	10.0455	10.3807		9.3643	9.05737	9.57119	9.8964		9.42837	9.68997	9.86608	10.0815		9.38	9.31519	9.66273	10.0846		9.92558	10.1478	10.2269	10.3998		9.5915	9.52095	9.87398	10.0801		0.370452
8105340	3001	GZMA		8.81529	9.43264	8.35867	8.38598		7.87084	8.94437	8.46096	7.62144		7.15854	10.0921	7.70596	7.46524		8.7414	9.39441	8.18003	7.1792		8.60747	9.26996	8.46507	8.12889		9.46282	8.88123	7.98835	8.66864		8.92006	9.08912	8.21464	7.3226		8.45037	8.6962	9.05984	8.44991		8.50335	9.225	8.30419	7.90274		0.704113
8106393	2149	F2R		7.79333	8.54127	7.81299	8.00222		7.89598	8.66067	7.72154	7.98049		7.62224	8.61123	7.7167	7.3419		7.34301	8.6034	7.71058	7.21906		7.40044	8.47131	7.96776	7.40693		8.07911	8.62156	7.43278	7.8488		7.3949	8.79436	7.99971	7.33263		7.83741	8.4482	7.62618	7.57501		7.6708	8.594	7.74853	7.58838		0.272346
8106986	22836	RHOBTB3		6.60684	6.74403	6.30545	6.08497		6.60307	7.14634	6.21839	6.45097		6.02009	6.92889	6.28608	5.9127		6.45978	7.39871	6.65498	6.32034		6.82547	7.00834	6.66762	6.92519		6.7217	7.05586	6.31121	6.88051		6.39026	7.38997	6.57068	5.94484		6.65767	6.86378	7.04999	6.91626		6.53561	7.06699	6.50805	6.42947		0.249515
8107909	6583	SLC22A4		8.49372	8.24359	8.36835	8.71013		9.86356	9.729	9.71765	9.85056		8.8184	8.84714	9.07942	9.29467		8.79924	8.75326	9.21596	9.57008		8.86447	8.34833	8.82147	9.15268		8.69668	8.77049	9.09195	9.28773		8.81549	8.62882	8.93979	9.24653		8.85883	9.04387	9.41345	9.34646		8.9013	8.79556	9.081	9.30736		0.407387
8110606	79908	BTNL8		8.02944	7.95061	8.37064	8.3697		9.00823	8.80687	9.0661	9.09924		8.20692	8.15415	8.43348	8.78939		8.208	8.28793	8.77729	9.01314		8.11874	7.79232	8.3649	8.57726		8.23519	8.55335	8.86581	8.77048		8.26655	8.05141	8.39746	8.74545		8.76798	8.74357	9.0286	9.08987		8.35513	8.29253	8.66303	8.80682		0.343259
8111772	1601	DAB2		8.18105	8.59529	7.92595	7.98684		8.47159	8.84961	7.87751	8.90099		8.36158	7.57411	8.01281	7.3813		7.66526	8.3923	8.01711	7.83672		7.71099	8.32189	7.69641	7.60588		8.09955	8.55815	7.39096	8.04881		7.77674	9.01642	8.48198	8.09904		8.09008	8.73783	7.61896	7.99268		8.04461	8.5057	7.87771	7.98153		0.300821
8113512	64097	EPB41L4A		6.09586	6.66636	6.26569	5.94376		6.34005	7.2503	6.3875	6.58395		6.29568	7.23572	6.3433	6.06512		6.12392	6.67202	6.14782	6.06614		6.16866	6.80146	6.33855	6.14629		6.44669	6.80645	6.17529	6.41174		6.16	6.74819	6.22555	5.80706		6.32742	6.7465	6.29281	6.33436		6.24479	6.86587	6.27206	6.1698		0.124801
8114900	5521	PPP2R2B		7.42835	7.73139	7.52569	7.39032		7.42112	7.93436	7.30205	7.09664		7.00603	7.65057	7.01216	6.58853		7.00483	7.8485	6.93604	6.57178		7.02504	7.59332	7.21071	6.97557		7.15947	7.49043	6.88317	7.07039		7.03837	7.72646	7.26924	6.67211		7.28948	7.50884	7.27037	7.07491		7.17159	7.68549	7.17618	6.93003		0.18388
8114938	9832	JAKMIP2		6.88753	7.1888	6.66626	6.47938		6.58063	7.21664	6.61157	6.43038		5.53005	6.97786	5.95787	5.74523		6.55835	7.13123	6.43686	5.9808		6.53021	6.99451	6.27441	5.86848		6.36047	6.61907	5.82958	6.17302		6.66038	7.30745	6.65813	6.37762		6.62871	7.1205	6.81116	6.76054		6.46704	7.06951	6.40573	6.22693		0.406177
8115455	26762	HAVCR1		5.32903	6.07149	5.52548	5.47579		5.41078	5.83779	5.72137	5.39454		6.05629	6.67401	6.12392	5.89379		5.90439	6.53715	5.9318	5.51579		5.74125	6.02897	5.78648	5.52556		6.39895	6.19026	5.60482	5.85887		5.70956	6.0286	5.95271	5.3253		5.43387	5.78095	5.65163	5.41846		5.74802	6.14365	5.78728	5.55101		0.365024
8115464	84868	HAVCR2		7.93096	8.2927	7.66653	7.64365		7.52324	8.11992	7.38217	7.38884		7.84178	8.18751	7.73566	7.44564		7.96798	8.88492	7.88243	7.54168		7.69461	8.25038	7.57555	7.59767		8.74416	8.94912	8.03484	8.38541		8.07937	8.94965	8.25695	7.92135		7.87346	8.0673	7.83215	7.84006		7.95694	8.46269	7.79578	7.72054		0.36108
8115831	1843	DUSP1		11.6868	12.0119	11.671	11.6386		11.8436	12.3741	12.1793	11.8754		11.7192	12.2669	12.0842	11.7833		12.1925	12.4617	12.2227	13.1596		11.4017	12.3591	12.0737	11.9571		11.7404	12.2123	11.7773	11.4831		11.8805	12.3059	12.0497	11.7678		11.775	12.2987	11.9938	11.7784		11.78	12.2863	12.0065	11.9304		0.220834
8116537	79908	BTNL8		7.9791	7.90357	8.29542	8.34199		8.94497	8.71922	8.99303	8.98677		8.13929	8.10311	8.37425	8.7481		8.17741	8.2184	8.65963	8.82382		8.11655	7.68827	8.26056	8.48059		8.19385	8.61256	8.81711	8.71934		8.30233	7.94486	8.28597	8.67979		8.75297	8.68292	8.98799	9.08134		8.32581	8.23411	8.58424	8.73272		0.339032
8117622	26212	OR2B6		4.98403	5.06759	5.40317	5.72464		6.09065	6.15085	6.01508	6.4929		5.68861	5.7511	5.71154	6.03573		5.19901	5.12301	5.87991	5.80951		5.37475	5.28349	5.79211	6.4391		5.47822	5.37804	5.79537	5.58746		5.5989	5.41918	5.69569	6.00768		6.55336	6.77215	7.06396	7.11963		5.62094	5.61818	5.9196	6.15208		0.501392
8118310	3303	HSPA1A		10.9274	10.9897	11.0858	11.1939		11.0505	11.2526	11.0113	11.0773		10.9319	11.0807	11.4635	11.2889		10.2528	12.1882	12.261	12.2313		10.3673	11.6185	11.5129	11.4471		10.8214	11.5319	11.3845	11.4432		10.7107	11.3519	11.5403	11.6937		11.0183	11.3331	10.8734	11.1753		10.76	11.4183	11.3916	11.4438		0.299133
8118314	3304	HSPA1B		9.00233	9.00698	9.18914	9.19624		9.06798	9.24137	9.08377	9.24988		8.97328	9.16744	9.55595	9.31322		8.43418	10.5262	10.4448	10.2176		8.59186	9.70281	9.61843	9.45061		8.72607	9.64266	9.55076	9.41399		8.7681	9.41536	9.68484	9.72498		9.01304	9.34052	9.02699	9.21433		8.8221	9.50541	9.51933	9.47261		0.229248
8120061	22875	ENPP4		7.18834	7.21559	7.1367	6.9035		6.8652	7.4356	7.00113	6.69651		6.32683	8.0291	6.86059	6.72603		7.12832	7.76758	7.06444	6.35818		7.20318	7.39678	7.10069	6.95015		7.29006	6.9548	6.92102	6.80193		7.00768	7.14567	6.8501	6.6123		6.88838	6.73781	7.02444	7.04396		6.98725	7.33537	6.99489	6.76157		0.307038
8124397	3006	HIST1H1C		8.16798	7.5346	7.9336	7.95148		7.76677	7.34916	7.99384	7.79751		7.66677	7.92864	8.14353	7.88023		8.0832	7.55268	7.86055	8.32465		7.94907	7.39845	7.60515	7.97802		7.42342	7.20302	7.76186	7.76479		7.79886	7.22663	7.64648	7.11857		8.16543	7.55917	8.73503	8.4695		7.87769	7.46904	7.96	7.91059		0.262885
8124955	259197	NCR3		9.135	9.6028	9.17608	8.99653		8.43447	8.80228	8.33784	8.36279		8.58453	9.34829	8.52993	8.48261		8.90523	9.66632	8.70946	8.38497		8.61669	9.14126	8.66797	8.36822		8.65356	9.13625	8.39745	8.51217		9.18593	9.47691	9.1641	8.66516		8.51833	8.70958	8.47526	8.42403		8.75422	9.23546	8.68226	8.52456		0.285332
8125959	116369	SLC26A8		7.57974	7.33845	7.67637	8.13718		8.34741	8.48853	8.28699	8.29338		8.07074	7.90375	8.34228	8.4951		7.22885	7.1554	7.84132	8.64641		7.25851	7.01591	7.36968	7.61405		7.44812	7.74319	7.89692	8.02316		7.67189	7.49622	7.87442	8.54786		7.81666	8.313	8.24401	8.383		7.67774	7.68181	7.9415	8.26752		0.389473
8126750	59084	ENPP5		6.87757	7.12174	6.6837	6.48927		6.45636	7.38011	6.41434	6.32447		5.81641	7.59398	6.22241	6.02305		6.61866	7.55788	6.15721	5.57947		6.45642	7.13677	6.36507	6.05227		6.86964	7.18146	6.23628	6.74533		6.568	7.28416	6.58018	5.58329		6.45627	6.70354	6.70097	6.48152		6.51492	7.24496	6.42002	6.15983		0.331474
8126905	10321	CRISP3		6.19527	5.96129	6.23438	6.13997		7.66053	7.88467	7.55092	7.48547		6.09136	7.21284	6.97628	7.03794		8.23558	8.87479	8.9788	8.64221		7.93447	8.55542	8.71409	9.07472		6.26135	6.14959	6.50756	6.89033		6.31065	6.58729	6.58669	6.47009		5.88571	6.83529	7.21322	7.1644		6.82187	7.25765	7.34524	7.36314		0.950038
8128123	58528	RRAGD		8.29133	7.9396	8.16049	8.50858		8.76067	8.70986	8.67892	8.49598		7.8296	8.05318	8.46382	8.76225		8.66448	8.38686	9.03165	9.27705		8.34132	7.61841	8.13876	8.69918		8.46137	8.39025	8.72032	8.96701		8.44012	7.88567	8.28448	8.79496		8.53631	8.72779	8.94994	9.14925		8.41565	8.21395	8.55355	8.83178		0.283509
8129097	7259	TSPYL1		7.3398	7.52165	6.84236	7.04141		6.70442	7.34611	7.11394	6.77229		6.32707	8.35684	7.45859	6.98342		7.28288	7.85194	7.39553	6.67408		7.24828	7.88611	7.42414	7.57422		7.36957	7.40853	7.07728	7.30452		7.24228	7.64244	7.36997	6.57823		6.64183	7.33037	7.61587	7.02453		7.01951	7.668	7.28721	6.99409		0.399615
8129482	154075	SAMD3		8.73015	9.23675	8.56097	8.51763		8.20771	8.88388	8.21818	7.84684		7.88484	9.03935	8.24042	7.98112		8.10216	8.99656	8.25415	7.34254		8.65795	9.27166	8.76436	8.46816		8.58192	8.63958	7.8679	8.34816		8.15928	9.01856	8.30225	7.57182		8.38763	8.92289	8.33627	8.44692		8.33895	9.00115	8.31806	8.0654		0.299522
8129627	55350	VNN3		9.20404	9.10234	9.30586	9.58222		9.47381	9.54288	9.72142	9.51663		8.90967	9.40422	9.5886	9.67807		9.17681	9.25556	9.79672	10.6247		8.92472	8.98875	9.33324	9.88764		9.01885	9.06603	9.45748	9.63534		9.07914	9.08713	9.33499	9.71475		9.28855	9.8397	10.1562	9.88169		9.13445	9.28583	9.58681	9.81513		0.191418
8130211	23345	SYNE1		8.32799	8.76526	8.34144	8.29773		8.16774	8.73281	8.10184	8.07355		8.12256	8.3343	8.14585	7.98961		7.59564	8.64564	8.06511	8.42979		8.38023	8.7643	8.14813	7.94856		8.50173	8.71877	8.02906	8.36189		8.0133	8.91947	8.48487	8.12369		8.45056	8.75473	7.95343	8.13112		8.19497	8.70441	8.15872	8.16949		0.29511
8130580	677812	SNORA29		6.06979	6.28393	5.94332	5.87878		6.01178	6.59264	6.05464	5.78167		5.39625	7.4417	6.12615	6.07802		6.07266	7.72812	5.92143	5.35951		6.06583	7.18124	5.92257	6.36818		6.38245	6.48683	5.63477	6.15017		5.55037	6.81492	6.289	5.37679		5.49893	6.74438	6.38029	5.79833		5.88101	6.90922	6.03402	5.84893		0.351603
8130598	80350	LPAL2		7.0821	7.84645	7.25229	6.99677		6.95453	7.98445	6.99611	6.58108		6.9658	8.18725	6.66723	6.84238		6.71353	7.74792	6.68256	6.05001		7.32763	7.9879	7.02077	6.65469		7.12106	7.50814	6.94695	7.15349		7.13099	8.11832	7.23063	6.6836		7.18882	7.35783	7.23113	6.93559		7.06056	7.84228	7.00346	6.7372		0.184202
8131140	100288594	LOC100288594		8.19769	8.49523	8.28606	8.20032		8.00407	8.31958	7.86339	7.79323		8.0291	8.14765	7.79428	7.86821		7.80697	8.41188	7.64158	7.52715		7.96929	8.47476	7.86262	7.66694		8.07611	8.65611	7.91919	8.00083		8.17579	8.85814	8.46813	8.05002		8.13086	8.30628	7.89266	8.01114		8.04874	8.4587	7.96599	7.88973		0.127035
8132305	80820	EEPD1		8.28945	8.1885	8.46616	8.52603		8.75267	8.60577	8.49869	8.86659		8.39121	7.71489	8.61029	8.63919		7.75934	7.91835	8.28492	9.07955		8.24271	7.94161	8.21323	8.5177		8.15535	8.46061	8.53995	8.60087		8.35097	8.47197	8.91925	9.17282		8.62245	8.86534	8.4301	8.71833		8.32052	8.27088	8.49532	8.76514		0.300728
8133233	26053	AUTS2		7.28491	7.53841	7.39498	7.35866		6.6687	7.23074	7.02212	6.98408		6.83326	6.81778	6.94004	6.85106		6.6206	7.69198	6.95783	7.02026		6.52346	7.05463	7.20878	6.79963		6.96793	7.5714	6.97127	7.16532		7.13583	7.98903	7.93543	7.31893		6.92213	7.08694	6.74064	6.77099		6.8696	7.37261	7.14639	7.03362		0.261668
8133721	3315	HSPB1		9.51891	9.41555	9.65777	9.56952		8.9997	8.80713	9.11765	9.24256		9.33005	8.97942	9.61835	9.87273		9.39481	9.6573	10.3284	10.2463		9.02919	9.29084	9.71893	9.64895		8.78881	9.43197	9.80233	9.80035		9.17273	9.16286	9.64393	9.7462		9.15203	9.21742	9.27171	9.56391		9.17328	9.24531	9.64488	9.71131		0.236727
8135532	286006	C7orf53		6.99885	6.89787	6.87258	7.04799		7.41114	7.62278	7.37037	7.41419		6.15096	6.85992	6.9566	6.85042		6.21704	7.15825	7.6661	7.10462		6.59438	6.70519	7.11477	7.41472		6.80612	7.07298	7.27388	7.55386		6.54842	6.91491	6.88004	7.04601		6.66252	7.22307	7.41136	7.32936		6.67368	7.05687	7.19321	7.22015		0.409002
8135594	857	CAV1		5.94782	5.20379	5.36998	5.35574		5.99014	5.4701	5.30803	5.31698		5.39792	5.49266	5.30985	5.39516		5.92893	5.67806	5.67224	5.5432		5.80578	5.41946	5.29981	5.43109		6.038	5.56537	5.59787	5.44188		6.81767	5.53598	5.50201	5.53204		6.36511	5.84207	5.61052	5.52939		6.03642	5.52594	5.45879	5.44319		0.414181
8136614	55750	AGK		8.71677	8.75728	8.37812	8.40296		8.24171	8.67958	8.3736	8.1444		8.15573	8.9534	8.44211	8.01792		8.54797	9.0734	8.51702	7.59693		8.8052	8.88436	8.45115	8.47636		8.80219	8.71534	8.22185	8.4569		8.7162	8.95859	8.68321	8.04721		8.41469	8.59288	8.68762	8.62457		8.55006	8.82685	8.46933	8.22091		0.254379
8136709	93432	LOC93432		5.9164	6.25947	6.09866	6.45546		6.60403	6.9753	6.72143	6.65336		6.4364	6.65691	7.37567	7.3804		5.57962	6.10886	6.84579	8.00843		5.95596	6.15636	6.35686	6.88116		6.5688	6.70406	6.9935	7.53259		6.16165	6.47312	6.86556	7.29139		6.39991	6.95371	6.70147	6.66572		6.20285	6.53597	6.74487	7.10857		0.362801
8139100	445347	TARP		10.0732	10.6456	9.76733	9.87221		9.44035	10.0047	9.52083	9.15036		9.11687	10.668	9.53784	9.15035		9.31508	10.0709	9.29826	8.41763		9.84322	10.5977	10.1	9.49779		9.36238	9.49424	8.496	9.13913		9.78705	10.2477	9.79692	9.07074		9.52545	9.75774	9.70527	9.59127		9.55795	10.1858	9.52781	9.23619		0.317592
8139107	445347	TARP		9.31085	9.64832	9.31207	8.88769		8.11805	8.76555	8.29568	7.89716		8.28375	9.98469	8.7648	8.16154		8.18965	9.04205	7.83328	7.23027		8.72402	9.37653	8.78609	8.1456		8.52424	8.89808	8.08019	8.40613		8.95425	9.69681	9.14916	8.44628		8.55873	8.86684	8.79315	8.72025		8.58294	9.28486	8.6268	8.23686		0.40567
8140319	3092	HIP1		8.99349	8.82229	9.0273	9.23332		7.81234	8.02776	7.77196	8.01677		8.39633	8.01673	8.58528	8.87465		8.27824	8.53552	9.0126	9.86574		8.27264	8.09646	8.38717	8.57414		8.5557	8.77488	8.6914	9.01442		7.61209	8.18979	8.29245	8.38874		9.12033	9.55167	9.07318	9.4276		8.38014	8.50189	8.60517	8.92442		0.519532
8140468	54103	PION		8.70625	9.00225	8.5453	8.45337		8.34929	8.97525	8.37518	8.1787		8.30587	9.00825	8.3452	8.15129		8.55433	9.53993	8.46936	8.14252		8.82393	9.17085	8.41671	8.66182		9.43877	9.33716	8.52537	8.84885		8.72618	9.39669	8.76568	8.39526		8.0744	8.32963	8.23589	8.01439		8.62238	9.095	8.45984	8.35577		0.41483
8140478	54103	PION		10.0249	10.0948	9.67091	9.72932		9.82755	10.2451	9.84579	9.53473		9.57293	10.217	9.64569	9.51279		9.91561	10.296	9.71735	9.18943		9.9977	9.97898	9.62257	9.678		10.5181	10.0907	9.67622	9.96764		10.0151	10.1953	9.81222	9.41235		9.34985	9.53263	9.39644	9.2322		9.90272	10.0813	9.6734	9.53206		0.345492
8140782	5243	ABCB1		7.55699	7.9647	7.63854	7.53782		7.29412	7.75434	7.37045	6.93827		6.72708	7.31818	6.90299	6.63433		6.85588	7.78189	7.23811	6.19999		7.51167	7.8024	7.27515	7.40863		7.49878	7.54112	7.10556	7.32541		7.35518	7.89478	7.56544	6.96695		7.33358	7.58176	7.38524	7.43192		7.26666	7.7049	7.31018	7.05541		0.309646
8141094	5166	PDK4		8.65852	8.7077	9.24416	9.21709		8.89939	8.81116	9.08806	8.94388		8.78583	8.59723	9.38893	9.37471		8.72648	8.10438	8.88558	8.82339		8.19261	7.52337	8.48309	8.7655		8.71817	8.73419	9.55979	9.36459		8.13425	8.4786	9.37343	9.083		9.15619	9.07002	9.68004	9.53093		8.65893	8.50333	9.21288	9.13789		0.34268
8142765	64101	LRRC4		8.31188	8.10301	8.3556	8.63508		9.07979	8.90724	8.8219	9.06214		8.5063	8.32978	8.84144	9.26476		8.20566	8.05988	8.60574	9.31993		7.97845	7.59504	8.11615	8.31708		8.06332	8.35732	8.45766	8.53788		8.14408	8.15581	8.58992	9.0063		8.59871	8.79693	8.78419	8.92777		8.36102	8.28813	8.57158	8.88387		0.35913
8143367	84255	SLC37A3		8.48106	8.32229	8.43955	8.77328		9.39607	9.49419	9.53952	9.4216		8.81104	9.08295	9.09177	9.30485		8.53563	8.65155	9.05497	9.43689		8.9125	8.62591	8.81158	9.25446		8.71653	8.714	8.98962	9.1596		8.46575	8.47635	8.74914	9.23337		8.53917	9.00897	9.36846	9.31272		8.73222	8.79703	9.00558	9.2371		0.313882
8143471	23601	CLEC5A		6.24783	5.98865	6.04557	6.16167		5.77533	5.77225	5.66332	5.77944		6.29535	6.18571	6.70739	7.00041		6.20942	6.51263	7.57436	7.31975		6.22233	6.11356	6.46095	6.98745		6.38595	6.30583	6.47062	6.98989		5.81336	5.85856	6.36781	6.68452		5.91232	6.24412	6.61346	6.47673		6.10774	6.12266	6.48793	6.67498		0.236351
8146687	137872	ADHFE1		8.13528	8.33853	7.95523	7.98695		7.49469	8.10356	7.61923	7.32794		7.82873	8.39215	8.02778	7.70567		7.95439	8.55812	7.88425	7.67596		7.84708	8.07783	7.70358	7.55444		8.10854	8.16494	7.57763	7.82216		8.23904	8.83566	8.47659	7.96986		7.84346	8.09473	7.83124	7.81101		7.9314	8.32069	7.88444	7.73175		0.234284
8148049	4856	NOV		8.45388	8.38959	8.73746	8.90211		9.43615	9.28865	9.11829	9.15837		8.51779	7.39062	8.36104	8.52281		8.84475	8.75391	9.42802	9.98836		7.99174	7.98029	8.19572	8.40548		8.38638	8.8581	8.87893	8.95634		8.20703	8.17975	8.55856	9.14187		9.53249	9.86671	9.38641	9.83686		8.67127	8.58845	8.83305	9.11403		0.558836
8148158	93594	WDR67		7.47297	7.68756	7.07898	6.99355		7.48848	7.77651	7.43818	7.26779		6.97432	7.75569	7.41556	6.98933		7.41696	7.90043	7.6504	6.97515		7.44823	7.7564	7.24434	7.55503		7.73556	7.374	7.05567	7.3438		7.57626	7.83155	7.4178	6.99183		7.04943	7.48615	7.30478	7.36036		7.39528	7.69604	7.32571	7.1846		0.257281
8148304	10221	TRIB1		8.80194	8.67865	8.95875	9.1105		9.20255	9.18066	9.44196	9.52729		8.75343	8.64415	9.30271	9.40771		8.82021	8.72523	9.52581	10.4362		8.60036	8.3332	9.17145	9.32587		8.41049	8.69693	9.27175	9.21308		9.19439	9.05174	9.50375	9.50852		9.16515	9.22376	9.38925	9.55105		8.86856	8.81679	9.32068	9.51003		0.294588
8148317	4609	MYC		9.4847	8.88177	9.21494	9.19437		8.62283	8.51269	8.90032	8.78085		9.41458	9.17328	9.51942	9.46023		9.4499	8.819	9.24158	9.20197		9.65902	8.81815	9.27002	9.62677		9.40546	8.90542	9.40001	9.47899		9.44161	8.71716	9.37679	9.21002		8.74968	8.43792	9.05428	9.1355		9.27847	8.78317	9.24717	9.26109		0.375592
8150962	9760	TOX		8.75886	9.08207	8.558	8.51226		8.14961	8.8834	8.14489	8.0633		7.74347	8.45378	8.23283	7.9485		8.37592	9.1348	8.45833	7.85541		8.58534	9.07785	8.43471	7.98734		8.57326	8.87453	8.11985	8.52163		8.38658	9.10956	8.78886	8.02636		8.22828	8.63338	8.2755	8.24424		8.35016	8.90617	8.37662	8.14488		0.315609
8151101	4603	MYBL1		9.58452	10.2684	9.51861	9.53313		9.22125	10.1926	9.45615	8.88238		8.20932	10.5555	9.23449	8.73234		9.35523	10.5751	9.36603	8.44805		9.5159	10.0594	9.46662	9.15936		9.94684	9.94193	8.95242	9.45224		9.62255	10.4277	9.76241	8.66895		9.29359	9.84993	9.73868	9.40328		9.34365	10.2338	9.43693	9.03497		0.51181
8151756	55529	TMEM55A		9.43651	9.04979	9.17725	9.57499		10.112	9.95569	10.2015	10.0526		9.45805	10.0578	10.1288	10.2135		9.89193	9.68331	10.3131	10.2159		9.61253	8.92961	9.6814	10.0189		9.71756	9.43781	10.0972	10.0837		9.79453	9.52036	9.87428	10.066		9.74656	9.96764	10.3961	10.3363		9.7212	9.57525	9.98371	10.0702		0.223608
8152119	83988	NCALD		8.17891	8.60955	8.09794	8.02908		7.57692	8.115	7.52097	7.3346		7.51026	7.94628	7.56869	7.30468		7.39905	8.21409	7.42769	7.14944		7.88701	8.35783	7.80649	7.58589		7.81779	8.17214	7.44222	7.76732		7.85656	8.67113	8.0191	7.59965		7.84004	8.10303	7.64164	7.78057		7.75832	8.27363	7.69059	7.5689		0.249811
8152764	9788	MTSS1		9.36634	9.64539	9.31891	9.33736		9.20413	9.67762	9.26204	9.11128		8.67169	8.93065	8.9119	8.62793		8.6757	9.28613	8.89654	8.55151		9.16911	9.41746	9.05763	8.78443		9.17092	9.43877	8.86905	8.97165		9.51245	9.97476	9.75362	9.21044		8.97498	9.16242	8.71507	8.80088		9.09317	9.44165	9.0981	8.92444		0.302473
8154962	25822	DNAJB5		7.61603	7.78942	8.06748	8.04893		7.71094	7.67077	8.30835	8.45675		7.48224	7.42116	7.86675	7.60435		7.70295	7.88799	8.24227	8.1271		7.48888	7.67365	8.18374	8.19259		7.34811	7.81406	8.12139	7.91079		7.46262	7.71696	8.13727	8.04567		7.51559	7.76142	8.02364	7.91169		7.54092	7.71693	8.11886	8.03723		0.125871
8155359	79937	CNTNAP3		7.93042	7.79099	7.87407	8.22022		8.89414	8.99099	8.91174	8.76413		8.06543	8.68748	8.85343	9.04295		7.56788	8.28924	8.74937	9.36767		8.18624	7.63642	8.08434	8.7935		8.35332	8.19989	8.5877	8.92414		8.42096	8.4095	8.69174	8.84643		7.53755	8.00063	8.07269	7.94368		8.11949	8.25064	8.47813	8.73784		0.452247
8155460	79937	CNTNAP3		8.08247	7.98693	8.07891	8.32771		8.8124	8.87305	8.85225	8.83661		8.40438	8.71132	8.94708	9.07939		7.81069	8.33709	8.74227	9.35091		8.22376	7.75191	8.29752	8.78745		8.28127	8.36466	8.58703	8.88187		8.26144	8.32942	8.70453	8.77338		7.83103	8.21646	8.14747	8.29771		8.21343	8.32136	8.54463	8.79188		0.322449
8155540	79937	CNTNAP3		7.79572	7.69192	7.73998	7.9937		8.85251	8.9372	8.82426	8.66718		7.96603	8.57629	8.69454	8.84591		7.41414	8.25707	8.60581	9.479		8.11229	7.46111	8.071	8.65537		8.25129	8.16304	8.44109	8.85799		8.34939	8.44995	8.57765	8.80664		7.46235	8.0675	7.9838	7.84652		8.02547	8.20051	8.36727	8.64404		0.477285
8156026	84131	CEP78		8.51509	8.84711	8.03221	8.1506		7.89011	8.80945	8.19413	7.84504		7.13611	8.98276	7.91255	7.57084		7.97698	9.06331	8.12805	7.18868		8.29403	8.71673	8.20156	8.05314		8.69583	8.71621	7.97432	8.39423		8.1186	8.90725	8.31073	7.42123		8.0399	8.45525	8.29223	8.11677		8.08333	8.81226	8.13072	7.84257		0.471317
8157446	5004	ORM1		4.60359	4.33904	4.4805	5.08316		6.30321	5.846	6.64589	6.29314		6.39548	6.82729	7.01216	7.53485		5.61396	5.43462	5.68982	6.77324		4.91774	4.8989	5.46689	5.95753		6.16078	5.82985	6.36458	6.48142		5.85918	5.67031	6.07445	6.26507		5.20199	5.1241	6.46274	6.07998		5.63199	5.49627	6.02463	6.30855		0.667369
8157800	406954	MIR181A2		6.01352	6.20143	5.95098	5.66188		6.04133	6.75385	5.9833	4.99646		5.57257	6.37842	5.63501	5.62637		6.43031	6.83362	5.99754	5.35152		6.08072	6.61728	5.84629	5.7585		6.36272	6.6566	5.9329	6.29316		6.21826	6.79944	6.42964	5.77657		6.3414	6.19109	5.8056	5.97167		6.1326	6.55397	5.94766	5.67951		0.275515
8157802	406956	MIR181B2		5.81035	6.19125	5.58175	5.49038		6.01627	6.8216	5.98077	5.33514		5.64601	6.63314	5.46899	5.33593		6.17193	7.14448	5.60287	4.97355		6.07691	6.48961	5.54351	5.64502		6.32459	6.68009	5.39013	6.10836		5.96037	6.88279	6.46252	5.67098		5.88782	5.85218	5.67826	5.62718		5.98678	6.58689	5.7136	5.52332		0.212175
8158539	414318	C9orf106		7.40267	6.9825	7.25955	7.27541		8.03714	7.40924	7.68497	7.75793		7.50036	7.00303	7.26113	7.49273		7.25146	6.49759	6.91151	7.32556		7.7134	6.82265	7.17888	7.23708		6.89337	6.63918	7.15852	7.24137		7.6435	7.0134	7.3486	7.78803		7.076	6.92188	7.21424	7.35599		7.43974	6.91118	7.25217	7.43426		0.367348
8159521	5730	PTGDS		7.63182	7.86362	7.81593	7.64186		7.77895	7.91255	7.50133	7.69624		7.61299	7.87588	7.48927	7.42834		8.10807	8.41357	7.79612	7.77681		7.49942	7.90151	7.65737	7.21846		7.40374	7.77229	7.46173	7.30754		7.49906	8.15964	7.65213	7.31389		7.88997	7.86534	7.49857	7.36968		7.678	7.97055	7.60906	7.4691		0.234696
8159838	157983	C9orf66		6.41464	6.17628	6.61012	6.41122		6.57522	6.13692	6.76332	6.45575		6.56222	6.29152	6.34857	6.69965		6.54978	5.70235	6.55591	6.46486		6.57048	6.18093	6.36347	6.71328		5.9097	6.04928	6.77576	6.59895		6.52581	5.74213	6.40107	6.79821		6.60576	6.13997	7.04253	6.79224		6.4642	6.05242	6.60759	6.61677		0.231243
8160260	54796	BNC2		6.29501	7.20029	6.39023	6.32405		6.48812	7.68085	6.30656	6.14188		5.81915	7.03523	5.97965	5.74322		6.41023	8.06861	6.16117	5.68425		6.2806	7.327	6.22739	5.78954		7.01216	7.84851	6.15365	6.59444		6.04201	7.66325	6.52864	5.92521		6.83991	6.82547	6.2112	6.27386		6.3984	7.45615	6.24481	6.05956		0.390408
8160274	158295	MGC24103		5.20352	5.98581	5.30842	5.07244		5.53684	6.19583	5.1519	5.1613		5.26653	5.32138	4.58214	4.94065		4.81792	6.2552	5.20041	4.90056		5.30812	6.265	5.55499	5.10276		5.9027	6.21153	5.17063	5.56004		4.81582	6.31389	5.62071	4.61022		5.70911	6.15127	5.08168	5.07157		5.32007	6.08749	5.20886	5.05244		0.389288
8160546	158038	LINGO2		5.74791	6.60916	5.76761	5.51647		4.92819	5.63321	4.97728	5.18646		5.24044	6.27015	5.12199	4.9452		5.44432	6.63659	5.08189	5.15735		5.51003	6.51327	5.55716	5.08627		5.13205	5.27121	5.04777	5.15654		5.67392	7.08234	6.13037	5.06796		6.05603	6.33858	5.74847	5.86704		5.46661	6.29431	5.42907	5.24791		0.363492
8161288	79937	CNTNAP3		8.32021	8.25843	8.4266	8.64921		9.03591	9.04044	9.02218	9.07285		8.78997	8.88185	9.16705	9.29846		8.07122	8.57608	8.96693	9.59803		8.47843	8.03857	8.53719	9.00075		8.4537	8.64325	8.94482	9.14866		8.49197	8.59647	8.91375	9.12504		8.24006	8.44148	8.34485	8.60326		8.48518	8.55957	8.79042	9.06203		0.306116
8161460	79937	CNTNAP3		7.79572	7.69192	7.73998	7.9937		8.85251	8.9372	8.82426	8.66718		7.96603	8.57629	8.69454	8.84591		7.41414	8.25707	8.60581	9.479		8.11229	7.46111	8.071	8.65537		8.25129	8.16304	8.44109	8.85799		8.34939	8.44995	8.57765	8.80664		7.46235	8.0675	7.9838	7.84652		8.02547	8.20051	8.36727	8.64404		0.477285
8162276	4783	NFIL3		8.65377	8.38203	8.53487	8.91499		9.83188	9.66363	9.74322	9.7186		8.70181	9.06917	9.27809	9.39764		8.89091	8.92754	9.57287	10.0492		8.61172	8.40314	8.94619	9.1998		8.84437	8.85755	9.05675	9.21874		9.01749	8.9062	8.86665	9.25287		9.09038	9.23277	9.43658	9.93662		8.95529	8.93025	9.1794	9.46105		0.392827
8162533	5727	PTCH1		8.8812	9.26736	8.86725	8.68862		8.4337	8.9765	8.36203	8.5137		8.20272	8.53192	8.37611	7.8539		7.72462	8.60478	7.87006	7.76818		8.2932	8.89297	8.06797	7.75488		8.28545	8.74395	8.03922	8.27396		8.24615	8.97861	8.46412	7.89996		8.15929	8.51781	7.86932	8.04451		8.27829	8.81424	8.23951	8.09971		0.319683
8166157	660	BMX		5.40646	5.0957	5.42846	5.6976		7.09835	7.31567	7.15157	6.76357		6.02872	6.17821	6.38556	6.67827		5.6042	5.41403	6.63592	7.50756		5.62618	5.48696	5.79197	5.98016		5.92864	6.14202	6.23337	6.47235		5.66517	5.64023	5.82686	6.6106		6.09701	6.72635	6.81182	6.93009		5.93184	5.99989	6.28319	6.58003		0.527166
8170834	8277	TKTL1		6.98368	7.09104	6.87637	6.85484		7.05631	7.74694	7.1782	7.16046		6.77859	7.3149	7.05632	6.70357		6.8934	7.53901	6.84712	6.83778		6.79743	7.37619	6.95636	6.87202		7.59135	7.99135	6.90258	7.51193		6.94656	7.63707	7.12693	6.85296		6.806	7.00667	6.73371	6.78284		6.98166	7.4629	6.9597	6.94705		0.265211
8172670	139189	DGKK		5.34452	5.76876	5.3427	5.28923		5.82744	6.9423	5.57843	5.95605		5.66257	5.75454	5.42069	5.55713		5.87559	7.10783	5.64742	5.72697		5.64557	6.05671	5.65485	4.93176		6.0004	6.57044	5.56311	5.68848		5.6449	6.74889	5.6126	5.58942		5.87697	6.0572	5.4844	5.62295		5.73474	6.37584	5.53803	5.54525		0.204498
8173217	23229	ARHGEF9		8.66971	8.72465	8.49192	8.35404		8.41341	8.6401	8.35295	8.30084		8.53479	8.69353	8.4121	8.13246		8.44794	8.61942	8.25606	7.78174		8.81767	8.82568	8.49136	8.27785		8.60626	8.69157	8.28848	8.23576		8.69168	8.92641	8.60354	8.14007		8.23482	8.43749	8.17117	8.01412		8.55203	8.69486	8.38345	8.15461		0.184323
8178086	3304	HSPA1B		9.0379	9.03711	9.22355	9.2164		9.10336	9.29073	9.12455	9.27922		9.01024	9.19091	9.58802	9.34757		8.46499	10.5841	10.4772	10.2627		8.59218	9.73986	9.62229	9.48291		8.75307	9.67251	9.58566	9.45022		8.80794	9.4391	9.72739	9.76559		9.0412	9.36917	9.06757	9.23765		8.85136	9.54043	9.55202	9.50528		0.235308
8178517	259197	NCR3		9.135	9.6028	9.17608	8.99653		8.43447	8.80228	8.33784	8.36279		8.58453	9.34829	8.52993	8.48261		8.90523	9.66632	8.70946	8.38497		8.61669	9.14126	8.66797	8.36822		8.65356	9.13625	8.39745	8.51217		9.18593	9.47691	9.1641	8.66516		8.51833	8.70958	8.47526	8.42403		8.75422	9.23546	8.68226	8.52456		0.285332
8179322	3303	HSPA1A		10.9109	10.9719	11.0854	11.1732		11.0293	11.2422	11.0147	11.0792		10.9286	11.0447	11.4503	11.2867		10.2271	12.1794	12.2315	12.2271		10.351	11.5939	11.5051	11.4298		10.7948	11.519	11.3926	11.4354		10.7067	11.3323	11.5438	11.6797		10.9987	11.3186	10.8621	11.1616		10.7434	11.4003	11.3857	11.4341		0.3009
8179324	3304	HSPA1B		9.0379	9.03711	9.22355	9.2164		9.10336	9.29073	9.12455	9.27922		9.01024	9.19091	9.58802	9.34757		8.46499	10.5841	10.4772	10.2627		8.59218	9.73986	9.62229	9.48291		8.75307	9.67251	9.58566	9.45022		8.80794	9.4391	9.72739	9.76559		9.0412	9.36917	9.06757	9.23765		8.85136	9.54043	9.55202	9.50528		0.235308
8179773	259197	NCR3		9.135	9.6028	9.17608	8.99653		8.43447	8.80228	8.33784	8.36279		8.58453	9.34829	8.52993	8.48261		8.90523	9.66632	8.70946	8.38497		8.61669	9.14126	8.66797	8.36822		8.65356	9.13625	8.39745	8.51217		9.18593	9.47691	9.1641	8.66516		8.51833	8.70958	8.47526	8.42403		8.75422	9.23546	8.68226	8.52456		0.285332
[truncated: 4 more columns]

## Sheet: normalized expression
AffyID	EntrezID	GeneSymbol		al_2-1	al_2-2	al_2-3	al_2-4		an_2-1	an_2-2	an_2-3	an_2-4		bl_2-1	bl_2-2	bl_2-3	bl_2-4		do_2-1	do_2-2	do_2-3	do_2-4		ko_2-1	ko_2-2	ko_2-3	ko_2-4		kol_2-1	kol_2-2	kol_2-3	kol_2-4		st_2-1	st_2-2	st_2-3	st_2-4		sv_2-1	sv_2-2	sv_2-3	sv_2-4		avg_2-1	avg_2-2	avg_2-3	avg_2-4		sd_2-1
7897522	116362	RBP7		0	-1.90169	0.206822	0.065746		0	0.0252247	-0.401226	1.83613		0	2.20267	0.419829	1.468		0	-0.728438	0.423915	1.6575		0	-0.833152	-0.110683	1.5439		0	-1.99517	-1.01535	0.156625		0	-1.71357	-0.281183	0.657187		0	0.835964	2.21358	1.83393		0	-0.513519	0.181963	1.15238		0
7898448	23569	PADI4		0	-0.437765	1.1381	1.72858		0	-2.42162	-0.891848	-1.11285		0	0.57989	0.97671	2.35096		0	0.125629	0.964539	2.1708		0	-0.977237	-0.0477351	1.44456		0	0.528115	1.55286	2.22258		0	0.0508336	0.949117	2.13328		0	1.25547	2.42223	1.52051		0	-0.162085	0.882997	1.5573		0
7901675	163747	C1orf177		0	2.0217	1.30821	0.0161002		0	2.43159	1.02041	1.30655		0	0.569009	-1.30626	-1.48462		0	2.08487	-0.00147104	0.328994		0	1.09644	-0.434932	-1.30899		0	1.9042	-0.228702	-0.027439		0	1.88754	0.408203	-0.405157		0	-0.297543	-2.19106	-1.31274		0	1.46223	-0.178199	-0.360912		0
7902205	3595	IL12RB2		0	2.03709	-0.156773	0.551843		0	2.14981	0.710151	0.0585536		0	1.716	0.907649	-0.551879		0	2.33139	1.12511	0.539837		0	1.99593	1.0736	-0.134009		0	2.13987	0.090805	1.05199		0	2.01199	1.52818	0.151039		0	1.94595	-0.131676	-0.0204071		0	2.04101	0.643382	0.205871		0
7903565	29899	GPSM2		0	-1.76848	-1.14538	0.390463		0	1.16441	2.37714	1.66246		0	1.11939	2.11035	2.09013		0	0.000218357	1.54374	1.8865		0	-0.944282	0.410206	1.46925		0	-1.02437	0.867288	1.21608		0	-0.424803	1.35163	1.61482		0	1.0564	1.93236	2.22239		0	-0.102691	1.18092	1.56901		0
7905047	2209	FCGR1A		0	-2.07446	-2.15551	-1.27044		0	-0.148478	1.98787	0.159811		0	1.73461	1.81242	2.27783		0	-1.76003	0.519226	0.0274715		0	-1.76313	-0.308296	0.588375		0	-1.43519	0.303168	0.92675		0	-2.40228	-0.797889	-1.15706		0	0.211361	1.87965	1.78001		0	-0.954698	0.40508	0.416593		0
7905060	2209	FCGR1A		0	-1.98393	-2.1556	-0.964603		0	-0.358668	1.82891	1.06392		0	1.08411	1.72153	2.3423		0	-1.61533	0.678604	0.232651		0	-1.83326	-0.214847	0.466925		0	-0.839519	0.904913	1.42549		0	-2.26118	-0.466116	-0.463097		0	-0.0735822	1.77201	1.60929		0	-0.98517	0.508676	0.714111		0
7905571	6280	S100A9		0	-1.59915	0.148699	0.739567		0	-0.744951	1.49625	0.975623		0	1.59142	1.2645	2.40671		0	-1.33825	-0.248723	1.09857		0	-1.80765	-0.381044	0.526891		0	-2.00655	-0.0211747	0.00119671		0	-2.24795	-0.770712	-0.284968		0	-0.60867	1.60075	1.05658		0	-1.09522	0.386068	0.815021		0
7906061	23208	SYT11		0	1.77882	-0.0525638	-0.474245		0	2.09936	0.249332	0.0811758		0	1.63063	0.508562	-0.751087		0	1.76442	-0.152646	-0.448945		0	1.47146	-0.35995	-0.849904		0	1.26845	-1.15407	-0.252918		0	1.55872	0.885366	-0.724876		0	1.66279	-0.724932	0.251697		0	1.65433	-0.100112	-0.396138		0
7906386	149628	PYHIN1		0	1.53076	-0.804734	-0.25449		0	1.48256	0.133604	-0.946685		0	2.247	1.02518	0.299907		0	1.00501	-0.108401	-1.4317		0	1.15815	-0.142701	-1.28716		0	0.451072	-1.82934	-0.792579		0	1.15549	0.141835	-1.28249		0	1.89765	0.967412	-0.309487		0	1.36596	-0.0771433	-0.750586		0
7906475	343413	FCRL6		0	1.94476	0.0630781	-0.193064		0	1.6611	-0.120252	-0.651257		0	1.58166	-0.0801282	-0.787107		0	1.34557	-0.61708	-0.903499		0	1.4732	0.108029	-0.956811		0	0.980615	-1.40704	-0.540901		0	1.39032	0.163325	-1.05053		0	0.375756	-1.73117	-1.24699		0	1.34412	-0.452654	-0.79127		0
7906613	57823	SLAMF7		0	1.36289	-0.697491	-0.813333		0	1.77848	-0.0771719	-0.463028		0	1.77131	0.0314698	-0.521453		0	1.37693	-0.406709	-0.968834		0	1.57245	-0.305633	-0.714357		0	0.300069	-1.92339	-0.885413		0	1.6353	0.209602	-0.75928		0	1.62929	-0.658782	-0.224684		0	1.42834	-0.478514	-0.668798		0
7907430	356	FASLG		0	1.77606	-0.371935	-0.229061		0	1.87059	-0.326375	0.0124096		0	1.96298	0.209023	-0.225075		0	0.96564	-0.710009	-1.36862		0	1.35212	-0.485685	-0.968766		0	0.853551	-1.47824	-0.745315		0	1.53376	0.197195	-0.886996		0	0.461484	-1.83753	-0.222971		0	1.34702	-0.600445	-0.579299		0
7908161	81563	C1orf21		0	2.06851	0.170689	0.0502391		0	1.90575	-0.0278011	-0.224838		0	1.86408	0.129662	-0.389551		0	1.49891	-0.085519	-0.900893		0	1.60599	0.153451	-0.793924		0	1.21389	-1.23462	-0.0625671		0	1.80286	0.594693	-0.523496		0	1.55287	-0.807747	-0.153622		0	1.68911	-0.138399	-0.374831		0
7908816	59352	LGR6		0	2.08148	0.152516	0.104096		0	1.77702	-0.263315	-0.341299		0	1.47885	-0.752218	-0.508945		0	1.77219	-0.503305	-0.0132626		0	1.75704	0.327022	-0.598182		0	1.08232	-1.34574	-0.320742		0	2.00025	0.544196	-0.223243		0	0.647038	-1.56994	-1.03843		0	1.57452	-0.426348	-0.367501		0
7909877	64757	MOSC1		0	-0.571976	0.289924	1.77335		0	-2.04579	-1.59741	-0.257091		0	-0.510336	0.686069	1.80182		0	-0.00705762	1.19224	2.04702		0	-0.742237	0.222103	1.64868		0	0.634602	1.73946	2.18194		0	-0.0329928	0.810649	2.10072		0	0.808721	1.83996	2.19896		0	-0.308383	0.647874	1.68693		0
7909890	3142	HLX		0	-1.93846	-0.568704	0.327166		0	-0.00786899	0.877851	2.10901		0	-0.856035	0.428748	1.54842		0	-0.438586	0.278244	1.8575		0	0.924823	1.57255	2.36031		0	1.05409	2.24604	1.89543		0	0.253062	1.20138	2.19665		0	0.936412	1.48093	2.38811		0	-0.00907114	0.93963	1.83532		0
7914212	677838	SNORA61		0	0.857098	-1.53976	-0.485378		0	1.91716	1.29964	2.27488		0	2.19276	0.434962	0.238998		0	2.447	1.22108	1.3129		0	2.36862	1.67204	1.5667		0	-1.50856	-2.08972	-0.252014		0	1.26287	-0.802489	-0.899682		0	1.70329	2.3487	1.07913		0	1.40503	0.318057	0.604442		0
7916432	1718	DHCR24		0	1.65444	0.499817	-0.724113		0	2.19826	0.247923	0.44881		0	0.234585	0.483889	-1.72108		0	1.34108	-0.12007	-1.09146		0	1.44423	-0.46762	-0.836909		0	1.0216	-0.881843	-1.21049		0	2.0756	0.468139	-0.0683099		0	0.781611	-1.57863	-0.646464		0	1.34393	-0.16855	-0.731253		0
7916862	79971	WLS		0	-2.25945	-0.661263	-0.339925		0	0.332326	-0.379798	1.89766		0	-1.2297	0.730848	1.00938		0	0.350545	1.2117	2.24216		0	-1.28786	-0.113832	1.15896		0	0.342587	1.62868	2.0832		0	0.246074	1.51412	2.08324		0	1.18055	0.412945	2.27556		0	-0.290617	0.542924	1.55128		0
7917649	7049	TGFBR3		0	2.16723	0.508486	0.133792		0	1.71008	-0.25613	-0.491529		0	1.98047	0.51411	-0.256433		0	1.98419	0.0833177	-0.111582		0	1.4548	-0.164372	-0.941772		0	1.13474	-1.28775	-0.338187		0	1.66367	0.705413	-0.673387		0	0.965879	-1.27141	-0.90327		0	1.63263	-0.146042	-0.447796		0
7918593	389	RHOC		0	0.735813	-1.13546	-1.40996		0	1.5891	-0.686899	-0.30397		0	1.63074	-0.208188	-0.664171		0	0.664054	-0.99752	-1.57223		0	1.77141	0.316061	-0.576817		0	0.729163	-1.4476	-1.0918		0	0.788312	-0.239362	-1.61395		0	-1.41588	-0.0467761	-1.99585		0	0.81159	-0.555717	-1.15359		0
7919133	2210	FCGR1B		0	-2.08381	-2.0808	-1.00639		0	0.0275696	2.12742	0.886892		0	0.912362	1.64462	2.33206		0	-1.66131	0.641266	0.143931		0	-1.86396	-0.332333	0.435872		0	-0.890927	0.855881	1.39028		0	-2.27528	-0.457354	-0.540233		0	-0.170297	1.63437	1.65097		0	-1.00071	0.504134	0.661673		0
7919243	11126	CD160		0	0.7564	-1.16206	-1.36395		0	1.70392	0.284645	-0.670699		0	2.08409	0.304217	0.00839618		0	0.824175	-0.683706	-1.52792		0	0.930355	-0.992991	-1.259		0	-0.111885	-2.10427	-1.25076		0	0.569219	-0.562008	-1.77154		0	2.27435	1.81879	0.992125		0	1.12883	-0.387173	-0.855419		0
7919743	54507	ADAMTSL4		0	-0.00301767	2.09821	0.413703		0	0.324806	0.140312	2.13727		0	-0.724939	1.56081	0.879984		0	0.225695	0.635319	2.21661		0	0.0318818	1.49188	1.94422		0	1.42765	1.86006	2.30971		0	1.57594	1.93571	2.25375		0	1.80284	-0.512376	0.667715		0	0.582608	1.15124	1.60287		0
7919872	55793	FAM63A		0	-0.339042	1.78871	1.20069		0	0.760856	0.819241	2.38221		0	-0.903455	1.24425	1.06181		0	0.559301	1.35988	2.29931		0	0.396303	1.55112	2.15518		0	1.71882	1.79048	2.2922		0	1.31975	2.02042	2.20583		0	2.25618	1.68764	1.88744		0	0.721089	1.53272	1.93558		0
7921144	9047	SH2D2A		0	2.35003	0.580311	0.914698		0	1.81039	-0.38778	-0.0993606		0	2.10091	0.235823	0.0951265		0	1.77855	-0.00493516	-0.495266		0	1.83358	0.929494	-0.40506		0	1.81468	-0.455176	0.060183		0	1.94248	1.17349	-0.164739		0	1.3535	-0.633457	-0.87927		0	1.87301	0.179721	-0.121711		0
7921625	114836	SLAMF6		0	1.39616	-0.494859	-0.897693		0	1.92831	0.648592	-0.337933		0	2.16459	1.07214	0.142808		0	0.677169	-0.530344	-1.68978		0	1.01683	-0.728894	-1.30041		0	0.140477	-2.02478	-0.920344		0	1.00186	-0.206736	-1.4337		0	1.61557	-0.0757536	-0.73815		0	1.24262	-0.29258	-0.896899		0
7921677	51744	CD244		0	1.22278	-0.844112	-0.932133		0	1.7394	0.0848447	-0.590019		0	1.89754	-0.0719277	-0.212139		0	1.2012	-0.564749	-1.14098		0	1.34472	-0.617412	-0.90465		0	0.331358	-1.93614	-0.530232		0	0.951018	-0.220514	-1.47883		0	-1.5479	-2.29545	-1.86842		0	0.892513	-0.808182	-0.957175		0
7921900	117157	SH2D1B		0	1.53114	-0.502725	-0.660811		0	1.7387	-0.414434	-0.279444		0	1.88647	0.040636	-0.308062		0	1.34254	-0.426108	-1.00904		0	1.85633	0.377168	-0.452505		0	0.785373	-1.61506	-0.351587		0	1.61368	0.42179	-0.781723		0	1.29037	-0.914023	-0.728339		0	1.50558	-0.379095	-0.571439		0
7922040	919	CD247		0	1.67585	-0.0213622	-0.661504		0	1.7576	-0.370649	-0.281265		0	1.67323	-0.00527457	-0.670185		0	0.964502	-0.355618	-1.4571		0	1.12618	-0.787954	-1.12498		0	0.787641	-1.59495	-0.534952		0	1.42189	0.377822	-0.998068		0	2.43561	1.00587	1.07453		0	1.48031	-0.219014	-0.581691		0
7922127	6846	XCL2		0	-0.584336	-1.77516	-2.13463		0	1.4012	2.27784	0.533656		0	2.1164	0.76569	-0.00771893		0	0.323439	-1.93944	-0.615659		0	-0.237179	-1.22296	-2.18329		0	0.416896	-1.82627	-0.0180445		0	1.22689	0.435179	-1.16884		0	2.0267	2.20125	1.49503		0	0.836251	-0.135485	-0.512436		0
7922174	2153	F5		0	-0.609854	0.415809	1.74924		0	1.76654	-0.486008	0.929787		0	-1.34497	0.500101	0.972115		0	0.207612	1.02257	2.20476		0	-0.827414	0.113005	1.57763		0	0.72804	0.18765	2.20759		0	0.609581	1.18412	2.3486		0	2.1374	0.354943	1.53896		0	0.333367	0.411523	1.69108		0
7922807	23127	GLT25D2		0	2.18668	0.416596	1.50429		0	2.15285	0.067095	0.672198		0	1.80368	-0.304617	-0.233351		0	2.08561	0.253838	0.0403254		0	1.77005	0.226157	-0.569668		0	0.634344	-0.0605961	-1.7074		0	1.52583	-0.386339	-0.748824		0	-0.718325	-1.60345	-2.28382		0	1.43009	-0.173914	-0.415781		0
7925929	8644	AKR1C3		0	1.75514	-0.559158	0.732551		0	1.96416	0.274751	-0.245318		0	2.0079	-0.0114123	0.0363571		0	1.32749	-0.526751	-0.984242		0	1.33132	-0.579807	-0.949305		0	0.591109	-1.68799	-0.885036		0	0.936382	0.0289521	-1.47932		0	0.645372	0.601343	-1.49579		0	1.31986	-0.307508	-0.658763		0
7928395	170384	FUT11		0	2.16178	0.344118	0.201287		0	1.6859	-0.525255	-0.277342		0	1.91972	-0.0104466	-0.203961		0	1.48027	0.155227	-0.949857		0	1.54657	0.0445526	-0.860081		0	1.15188	-1.24616	-0.436757		0	1.96327	0.771062	-0.26795		0	1.67574	0.0495411	-0.680107		0	1.69814	-0.0521703	-0.434346		0
7932407	338596	ST8SIA6		0	1.13782	-0.850514	-1.06441		0	1.72792	-0.388814	-0.337521		0	2.15692	0.607185	0.0840865		0	1.59177	0.151868	-0.812401		0	2.0207	0.556676	-0.187244		0	0.878297	-1.54099	-0.200243		0	1.13572	-0.245196	-1.30081		0	2.0676	-0.0455794	0.335771		0	1.58959	-0.219421	-0.435346		0
7934161	5551	PRF1		0	2.08177	0.675037	-0.0769846		0	2.00592	-0.210854	0.509535		0	1.36853	-0.145181	-1.05504		0	1.90354	-0.0643609	-0.203364		0	1.8682	0.414401	-0.436273		0	1.12524	-1.20201	-0.648442		0	1.89801	0.923817	-0.323436		0	0.735675	-1.41042	-1.13506		0	1.62336	-0.127446	-0.421133		0
7934898	118932	ANKRD22		0	-0.664949	-0.327017	1.59423		0	-0.184108	-2.12335	-1.32565		0	0.638606	0.624318	2.33027		0	-0.145078	1.06844	1.98969		0	-0.118456	0.796892	2.05348		0	-0.464742	0.727597	1.83028		0	-0.749119	-0.390147	1.52436		0	1.45303	2.11898	2.12285		0	-0.029352	0.311964	1.51494		0
7938049	387748	OR56B1		0	-1.90266	-1.95826	-2.11482		0	-1.08064	-1.61998	-2.37849		0	-2.10078	-0.356025	-0.0256804		0	-2.07594	-2.10578	-1.05708		0	-2.26764	-1.93078	-1.31404		0	-2.07265	-2.15367	-1.57107		0	-2.04908	-2.05699	-1.87201		0	-2.07217	-2.15374	-1.24418		0	-1.9527	-1.7919	-1.44717		0
7939150	79056	PRRG4		0	-1.55091	0.174078	0.803995		0	1.12635	1.8644	2.28112		0	0.996609	1.98454	2.16606		0	0.193162	2.18315	1.11629		0	-0.646901	1.02045	1.57903		0	-0.145256	1.30618	1.90225		0	0.406897	1.68577	2.08913		0	1.26151	1.89754	2.28291		0	0.205183	1.51452	1.7776		0
7939383	79899	PRR5L		0	2.01169	0.108615	-0.0590615		0	1.90059	-0.0792932	-0.198859		0	2.05991	0.691661	-0.116957		0	1.58051	-0.248194	-0.728971		0	1.53211	-0.0470097	-0.864178		0	1.38246	-1.02471	-0.210289		0	1.95662	0.962508	-0.230088		0	0.748631	-1.40378	-1.12173		0	1.64657	-0.130025	-0.441267		0
7940226	2206	MS4A2		0	-1.70381	-2.05556	-2.13453		0	1.47715	2.34721	0.779628		0	1.31802	2.43738	1.0766		0	-0.308706	1.6556	-0.563228		0	1.26749	2.4257	0.957796		0	1.44173	1.94568	2.26086		0	1.54508	1.46269	-0.406348		0	0.802124	2.39939	1.21364		0	0.729886	1.57726	0.398052		0
7940857	10963	STIP1		0	2.1436	1.00186	0.0829283		0	1.94548	0.875536	2.15209		0	-0.971721	1.35771	0.719762		0	0.964349	2.28991	1.7741		0	1.60661	2.1838	2.02844		0	1.87611	1.98868	2.1082		0	1.69018	2.20437	1.97136		0	1.64415	0.475593	2.15266		0	1.36234	1.54718	1.62369		0
7941236	10435	CDC42EP2		0	-0.105208	1.65382	1.70123		0	0.474259	1.76222	2.08062		0	1.80899	2.29613	1.67969		0	1.28371	2.16581	0.234956		0	1.47709	2.2358	1.98113		0	2.21491	2.00782	1.31341		0	1.30541	2.44647	1.18843		0	0.857232	2.37809	1.44165		0	1.16455	2.11827	1.45264		0
7941444	1521	CTSW		0	1.76253	-0.150486	-0.454003		0	1.76917	-0.243819	-0.375592		0	1.63485	-0.21546	-0.653744		0	1.17222	-0.484169	-1.20791		0	1.53662	0.0415496	-0.872647		0	1.11225	-1.21254	-0.661637		0	1.47338	0.487814	-0.926684		0	0.611772	-1.34737	-1.39452		0	1.3841	-0.39056	-0.818342		0
7942328	2352	FOLR3		0	-0.697318	0.361487	1.6846		0	-1.4872	0.851776	0.301097		0	1.20083	0.923216	2.42442		0	-1.30798	0.834287	0.785809		0	-1.77881	-0.579602	0.557452		0	-0.31096	1.6144	1.50738		0	-0.967053	0.236654	1.46402		0	-0.320677	1.79626	1.21886		0	-0.708647	0.75481	1.24295		0
7942957	11098	PRSS23		0	2.43098	0.95784	1.16461		0	1.49661	-0.231511	-0.864155		0	1.57972	-0.514968	-0.552237		0	1.71529	-0.160276	-0.538782		0	1.60533	-0.276725	-0.673522		0	0.89066	-1.34271	-0.943964		0	2.13233	0.270959	0.163385		0	-0.818284	-2.02004	-2.06278		0	1.37908	-0.414679	-0.53843		0
7943376	57562	KIAA1377		0	1.25032	-1.03196	-0.646141		0	1.85817	0.294166	-0.440052		0	2.28269	0.55766	0.474151		0	1.31558	-0.0559313	-1.12717		0	-0.35986	-2.24402	-0.512171		0	-1.89033	-2.25555	-1.07957		0	1.20013	0.655422	-1.1242		0	1.42972	2.36535	0.800468		0	0.885804	-0.214358	-0.456835		0
7943892	4684	NCAM1		0	2.07964	0.147688	0.102712		0	1.84888	-0.033242	-0.346554		0	1.3957	-0.114524	-1.02716		0	1.97043	-0.0179619	-0.0682448		0	1.60423	0.308933	-0.800362		0	1.4662	-0.888205	-0.287196		0	1.98849	1.04961	-0.154005		0	1.22937	-1.04582	-0.674687		0	1.69787	-0.0741902	-0.406936		0
7943984	7704	ZBTB16		0	1.058	0.073435	-1.37479		0	1.90257	-0.132702	-0.146492		0	-0.67576	-1.81933	-2.15258		0	2.2514	0.579594	0.347252		0	1.66006	-0.398323	-0.485839		0	0.786656	-0.996119	-1.43781		0	1.7133	1.25545	-0.389436		0	0.328431	-1.57233	-1.53158		0	1.12808	-0.37629	-0.89641		0
7944335	643	CXCR5		0	-2.29159	-0.445732	-0.660599		0	-0.795304	1.53094	0.766878		0	1.39703	2.29688	1.8855		0	-1.39163	0.734454	-1.16275		0	-2.10078	-0.672254	0.0403841		0	-0.648292	1.23008	1.44796		0	-1.78908	0.552038	-0.490169		0	-0.789771	1.36336	1.10565		0	-1.05118	0.823721	0.366608		0
7944603	2900	GRIK4		0	2.22662	0.234621	0.728326		0	1.57054	-0.445707	-0.629376		0	-2.42973	-1.31182	-1.01072		0	1.47607	-0.668209	-0.619353		0	0.677005	1.10901	-1.18419		0	1.81186	1.50701	-0.114478		0	1.77297	0.734662	-0.536675		0	0.440013	-1.27982	-1.64792		0	0.943169	-0.0150312	-0.626799		0
7945831	114879	OSBPL5		0	1.8273	0.214265	-0.476716		0	1.27508	-0.916327	-0.757849		0	1.1236	0.399933	-1.26276		0	1.854	-0.336562	-0.0320119		0	1.32654	-0.0824825	-1.11257		0	0.961535	-1.34698	-0.772028		0	1.81222	0.561294	-0.514543		0	0.468568	-1.34988	-1.5677		0	1.33111	-0.357092	-0.812023		0
7948904	9300	SNORD28		0	0.776268	-1.55982	-0.735918		0	2.02372	0.490997	-0.175938		0	2.18625	0.935972	0.151023		0	1.92025	0.683168	-0.3461		0	2.24385	0.451572	0.404548		0	-0.980565	-2.43421	-1.13333		0	1.61793	-0.275975	-0.652035		0	2.42412	1.1865	0.917436		0	1.52648	-0.065223	-0.19629		0
7950235	10809	STARD10		0	-1.52393	0.266882	0.81015		0	-1.5387	0.0214141	0.860176		0	-0.961251	0.641601	1.39829		0	-0.904391	0.0650343	1.51379		0	-1.0521	-0.0767589	1.37945		0	1.26004	2.09329	2.13674		0	-1.54577	0.0186592	0.851161		0	-0.283971	1.30557	1.78402		0	-0.818759	0.541962	1.34172		0
7950810	54843	SYTL2		0	1.36153	-0.868408	-0.629899		0	1.70323	-0.21242	-0.532453		0	2.41882	1.14986	0.879112		0	1.76295	0.299846	-0.588059		0	1.2374	0.338719	-1.18037		0	0.0175034	-2.05862	-0.232409		0	1.19807	0.409128	-1.1995		0	2.07173	2.0878	0.992813		0	1.4714	0.143239	-0.311346		0
7951032	677792	SNORA1		0	0.138868	-2.03494	-0.857427		0	2.33184	0.956568	1.67585		0	2.36928	0.980886	1.58659		0	2.27391	1.62442	1.88398		0	2.43384	1.21501	1.44198		0	-1.27962	-1.87822	0.190418		0	1.01199	-1.22561	-0.87864		0	2.31304	1.8044	1.61766		0	1.44914	0.180314	0.832552		0
7951038	677822	SNORA40		0	-0.0601758	-2.14491	-0.883556		0	2.22396	1.22218	1.9805		0	2.40634	1.55412	1.49398		0	1.39243	-0.0286695	1.95137		0	2.2809	1.91359	1.41638		0	0.10445	-1.52453	0.86186		0	1.46504	-0.115518	-0.939341		0	2.01449	2.20082	1.23714		0	1.47843	0.384636	0.889791		0
7951112	8898	MTMR2		0	0.748945	-1.33693	-1.20722		0	1.89705	0.613516	-0.388313		0	2.1301	0.855482	0.0276919		0	0.575216	0.124661	-1.7047		0	0.679082	-0.502613	-1.69108		0	0.284499	-1.93277	-0.89403		0	0.794333	-0.436444	-1.60165		0	2.36806	0.734315	0.748204		0	1.18466	-0.235098	-0.838887		0
7951246	4317	MMP8		0	-0.231515	-2.12332	-1.40282		0	2.21744	1.77655	1.90187		0	2.31674	1.84083	1.47428		0	2.36136	1.74451	1.35963		0	1.48973	1.64222	2.38737		0	0.301333	0.773435	2.25423		0	0.979489	1.03649	-1.08718		0	2.10042	2.05181	1.79285		0	1.44187	1.09282	1.08503		0
7951351	80310	PDGFD		0	1.58613	-0.626067	-0.409784		0	1.46387	-0.331162	-0.874146		0	2.17774	0.37162	0.232529		0	1.62837	-0.135257	-0.698531		0	1.37097	-0.213003	-1.03857		0	0.714467	-1.63484	-0.670457		0	1.39592	0.125419	-1.04516		0	1.49351	-0.846503	-0.290816		0	1.47887	-0.411225	-0.599367		0
7951752	57646	USP28		0	1.62541	-0.488657	-0.477431		0	2.08911	0.55266	-0.0550053		0	2.17054	0.749917	0.102168		0	1.87183	0.274241	-0.413797		0	2.12932	0.497353	0.0441325		0	0.744448	-1.63353	-0.529798		0	1.84303	1.07159	-0.338219		0	1.60207	-0.786907	0.489724		0	1.75947	0.0295841	-0.147278		0
7952335	85391	SNORD14E		0	1.96715	-0.205636	0.183259		0	2.34945	1.21813	0.624938		0	2.35522	0.914695	0.599533		0	1.76817	0.0523014	-0.533667		0	2.019	-0.131861	0.276268		0	0.585928	-1.55916	-1.17407		0	1.83481	0.488974	-0.48735		0	2.37218	1.70499	1.26325		0	1.90649	0.310305	0.0940196		0
7952339	85389	SNORD14C		0	2.02124	0.0129139	0.0523018		0	2.36071	0.770555	0.675778		0	2.35075	0.843502	0.597759		0	1.07976	-0.384863	-1.33764		0	2.14337	0.395235	0.117798		0	0.450219	-1.79682	-0.929391		0	1.73868	0.176961	-0.609873		0	2.19507	0.52992	0.20025		0	1.79248	0.0684251	-0.154127		0
7953100	2288	FKBP4		0	-0.639906	-2.34862	-1.25848		0	1.05683	2.11239	2.06893		0	1.37779	2.43153	1.45711		0	1.33373	2.40997	1.58449		0	2.01784	2.05704	1.91422		0	1.7889	1.28796	2.3405		0	1.49131	2.40643	1.55543		0	1.31017	2.20382	2.02196		0	1.21708	1.57007	1.46052		0
7953749	338339	CLEC4D		0	-2.03763	-1.36014	-0.0702948		0	1.27957	1.89618	-0.168333		0	2.13971	1.76167	2.02319		0	-0.154142	1.25404	1.91878		0	-1.06401	0.383819	1.35432		0	-1.4341	0.595256	0.768296		0	-1.75108	-0.367404	0.607725		0	0.908276	2.1474	1.96801		0	-0.264176	0.788852	1.05021		0
7953835	10219	KLRG1		0	1.01846	-0.743762	-1.29153		0	1.04942	-0.251656	-1.38636		0	2.038	0.399362	-0.130815		0	1.05052	0.0179464	-1.38612		0	1.15801	0.230505	-1.26865		0	0.0238081	-1.9441	-1.41391		0	0.404163	-0.606857	-1.88675		0	-0.487032	-2.23463	-1.47098		0	0.781918	-0.641649	-1.27939		0
7953892	51348	KLRF1		0	1.04062	-1.11692	-0.971694		0	1.70667	0.433736	-0.665549		0	2.28817	0.675599	0.427192		0	0.670819	-0.789603	-1.64427		0	1.19219	-0.348818	-1.22181		0	-1.02858	-2.43936	-1.13262		0	0.703069	-0.316258	-1.6805		0	1.4301	1.84289	-0.136139		0	1.00038	-0.257342	-0.878173		0
7953949	3824	KLRD1		0	1.37638	-0.8546	-0.614306		0	1.73998	0.0893899	-0.590215		0	1.76032	0.158272	-0.573301		0	0.859903	-0.671516	-1.49561		0	1.81949	0.235378	-0.493493		0	-0.0374534	-2.132	-0.894486		0	1.26961	0.0606034	-1.17903		0	1.60775	-0.155411	-0.723679		0	1.2995	-0.408735	-0.820515		0
7954729	121512	FGD4		0	-0.358893	-0.584452	1.62677		0	2.03639	0.189864	-0.0488109		0	0.516621	1.02292	2.33043		0	0.114692	1.23447	2.11091		0	-0.407025	0.768001	1.86692		0	-0.296011	-0.606565	1.63684		0	0.83659	1.29243	2.39911		0	1.78551	0.917499	2.26998		0	0.528485	0.529272	1.77402		0
7958253	387882	C12orf75		0	0.814369	-0.797421	-1.50035		0	1.96655	1.35674	-0.0314518		0	2.3345	1.05507	0.533568		0	0.859898	-0.224485	-1.55635		0	1.50808	-0.311996	-0.815233		0	-0.224986	-2.21632	-0.992524		0	0.554815	0.0124318	-1.74285		0	1.03508	2.42713	1.3647		0	1.10604	0.162644	-0.59256		0
7961059	3820	KLRB1		0	0.500713	-1.59806	-1.25788		0	2.01209	1.49353	0.124619		0	2.43567	1.14663	0.99285		0	0.796261	-0.499263	-1.59259		0	1.41535	-0.824871	-0.562635		0	-1.13614	-2.40487	-1.55516		0	0.089574	-0.701453	-2.0747		0	0.626968	2.32869	1.34313		0	0.84256	-0.132458	-0.572795		0
7961151	22914	KLRK1		0	1.17524	-1.00122	-0.855927		0	1.59189	0.885615	-0.691879		0	2.2909	0.798669	0.401946		0	0.442438	-0.300306	-1.85728		0	0.879325	-0.589507	-1.49808		0	-0.890764	-2.41139	-1.28862		0	0.324612	-0.570956	-1.94002		0	1.83757	1.25425	-0.253465		0	0.956402	-0.241855	-0.997916		0
7961166	8302	KLRC4		0	1.08981	-1.04667	-0.963646		0	1.51194	0.61115	-0.859908		0	2.25058	0.739407	0.296012		0	0.635762	0.13031	-1.66799		0	0.979643	-0.526347	-1.4117		0	-1.02376	-2.41114	-1.45299		0	0.615611	-0.122126	-1.7284		0	1.35284	2.28819	0.527584		0	0.926552	-0.0421536	-0.90763		0
7961175	3823	KLRC3		0	1.50035	-0.511933	-0.711377		0	1.88907	0.405372	-0.402461		0	2.28469	0.862303	0.377861		0	0.975849	-0.425925	-1.4362		0	1.43939	0.131515	-0.996649		0	-0.737994	-2.38872	-1.14651		0	0.361947	0.0177276	-1.84549		0	2.2697	0.795076	1.70205		0	1.24788	-0.139323	-0.557347		0
7961182	3822	KLRC2		0	1.74592	-0.2081	-0.451236		0	1.57945	0.0582222	-0.81838		0	2.3928	0.764242	0.921976		0	1.82518	-0.214414	-0.269397		0	1.32759	-0.444122	-1.0223		0	-0.745023	-2.39329	-1.03475		0	0.737482	-0.0625934	-1.63838		0	2.0666	1.75138	0.439334		0	1.36625	-0.0935851	-0.484141		0
7961187	3821	KLRC1		0	0.664456	-1.32962	-1.34011		0	1.42365	0.176917	-1.01389		0	2.31283	0.751868	0.484521		0	1.12945	-0.217734	-1.3102		0	1.75529	0.171419	-0.58358		0	-1.71419	-2.36598	-1.22862		0	1.09853	0.00770897	-1.34438		0	1.32709	2.43312	1.04743		0	0.999639	-0.0465374	-0.661103		0
7961365	54682	MANSC1		0	-1.84757	-0.582776	0.463054		0	-0.67398	-2.29664	-1.52276		0	-1.0349	0.723806	1.28067		0	-0.236744	0.991965	1.94489		0	-0.976127	0.50689	1.41993		0	0.902507	0.438856	2.30638		0	-0.10428	0.592973	2.06627		0	2.38784	0.94005	1.4855		0	-0.197906	0.16439	1.18049		0
7961514	4256	MGP		0	-2.08578	-1.66057	-2.12088		0	-1.58229	-2.2313	-1.96927		0	-1.87304	-1.16578	-2.28354		0	-2.19341	-2.01482	-1.1945		0	-1.53629	-2.3075	-1.84715		0	-0.552264	1.7729	0.152635		0	-1.93496	-2.11277	-1.93063		0	-1.46406	-2.1939	-2.03871		0	-1.65276	-1.48922	-1.65401		0
7962274	55605	KIF21A		0	0.593576	-0.528739	-1.75584		0	2.14119	1.32767	0.215648		0	2.27568	1.20176	0.421667		0	1.14315	-0.263588	-1.29073		0	-0.0561156	-0.278376	-2.097		0	-0.229485	-2.22656	-0.792985		0	0.00941329	-0.208429	-2.0562		0	2.07872	2.01622	1.88561		0	0.994517	0.129995	-0.683729		0
7962689	7421	VDR		0	-1.36003	0.632943	0.868741		0	0.650193	0.626441	2.33275		0	-0.604726	1.12171	1.57002		0	-0.233531	0.940375	1.95906		0	-0.435061	-0.190245	1.7596		0	0.890148	1.33895	2.40482		0	-0.0696417	1.45314	1.8855		0	0.634336	2.07628	1.89404		0	-0.0660393	0.999951	1.83432		0
7962827	677793	SNORA2A		0	0.124972	0.229131	2.10924		0	1.30731	0.341803	2.21529		0	1.15585	-0.142571	-1.28948		0	1.91345	1.74074	2.22442		0	2.34263	1.77608	1.50058		0	2.16533	0.166962	0.418426		0	1.3081	-1.13782	0.128883		0	2.31189	1.82014	1.16606		0	1.57869	0.599308	1.05918		0
7963760	4778	NFE2		0	-1.73803	0.0494161	0.549049		0	-1.58473	-1.27602	0.501695		0	-1.5566	0.448471	0.653822		0	-1.12189	0.869471	1.07437		0	-0.822919	1.00019	1.39221		0	1.18933	1.64796	2.3848		0	0.29008	1.4133	2.1534		0	0.220946	0.982354	2.21542		0	-0.640476	0.641894	1.36559		0
7965812	79158	GNPTAB		0	1.03877	-1.12148	-0.969562		0	2.03252	0.208531	-0.0690489		0	2.09335	0.363877	0.00411351		0	1.734	0.0338657	-0.584814		0	1.38372	-0.592461	-0.85756		0	0.202449	-1.99145	-0.879142		0	1.59737	0.137334	-0.803848		0	2.06177	0.192768	0.0155152		0	1.51799	-0.346127	-0.518043		0
7966089	1240	CMKLR1		0	1.8187	-0.159776	-0.329547		0	2.04648	0.00964028	0.142491		0	1.95995	0.62277	-0.290464		0	1.65298	-0.210445	-0.624901		0	1.68384	0.046575	-0.667175		0	0.775966	-1.57364	-0.68798		0	1.79772	0.784668	-0.493412		0	1.14093	-1.07745	-0.82636		0	1.60957	-0.194707	-0.472169		0
7969145	115761	ARL11		0	-1.60591	-0.0283176	0.777116		0	-2.32373	-0.819829	-0.503614		0	0.989688	1.55745	2.37984		0	-1.60624	0.697856	0.223876		0	-1.42038	0.167841	0.985962		0	-0.919538	0.540056	1.46966		0	-1.51635	-0.0819279	0.902723		0	-0.349773	1.68422	1.36471		0	-1.09403	0.464668	0.950035		0
7969955	121952	LOC121952		0	-1.4327	-2.22366	-0.436461		0	-0.53407	-0.297697	-2.22892		0	-0.550809	1.3589	1.4625		0	-1.97594	0.0671283	-1.27469		0	-2.30973	-1.82102	-1.15562		0	-2.08441	-1.70228	-0.415941		0	-2.21097	-2.00369	-1.55965		0	-1.15552	-0.139747	1.28269		0	-1.53177	-0.845259	-0.540762		0
7970864	10808	HSPH1		0	-1.04201	-2.18414	-1.97952		0	1.29185	2.44519	1.14688		0	2.23039	1.88091	1.77341		0	1.08942	2.32846	0.522414		0	0.786549	1.93933	2.11811		0	-0.402177	1.53593	1.478		0	0.891147	2.41545	0.956234		0	1.32998	2.34935	1.77318		0	0.771894	1.58881	0.973589		0
7971486	80183	C13orf18		0	-0.333209	0.787185	1.91693		0	1.58099	2.07102	0.281327		0	-0.628537	1.46657	1.23727		0	0.541513	1.73814	2.13485		0	0.0482334	1.74348	1.76801		0	1.06996	2.08604	2.1		0	0.541209	1.55809	2.22662		0	2.29791	1.87393	1.50264		0	0.639759	1.66556	1.64596		0
7974363	5729	PTGDR		0	1.34698	-0.787428	-0.758614		0	1.52597	-0.2306	-0.821238		0	1.79607	0.0122783	-0.470547		0	1.28281	-0.600294	-1.0104		0	1.2555	-0.447822	-1.11671		0	0.524341	-1.78426	-0.726817		0	1.45223	0.00173629	-0.973971		0	1.23461	-0.864329	-0.892687		0	1.30232	-0.58759	-0.846373		0
7974366	5732	PTGER2		0	1.10473	-0.897627	-1.0788		0	2.26904	0.650066	0.373843		0	2.22174	0.618531	0.244057		0	1.37103	-0.0296182	-1.06688		0	2.39103	1.11234	0.740599		0	1.22623	-1.16759	-0.403521		0	1.50129	0.29263	-0.922203		0	2.2943	1.88832	1.34439		0	1.79743	0.308382	-0.0960635		0
7974799	4331	MNAT1		0	0.306507	-1.14523	-1.84119		0	1.45867	0.64344	-0.903962		0	2.23746	0.698894	0.267555		0	0.672809	-0.0805707	-1.68505		0	-1.15888	-2.286	-0.430022		0	-1.16407	-2.39572	-1.60215		0	0.218887	-0.26249	-1.97543		0	1.4797	2.17523	0.376321		0	0.506386	-0.331555	-0.97424		0
7974835	5583	PRKCH		0	1.44874	-0.29657	-0.909877		0	1.91501	0.491331	-0.364922		0	1.8785	1.09841	-0.282438		0	1.14394	0.0537299	-1.30044		0	0.964058	-0.848872	-1.30545		0	0.654023	-1.69531	-0.629013		0	1.37334	0.565568	-1.00585		0	0.830657	-1.20765	-1.22048		0	1.27603	-0.22992	-0.877308		0
7975066	9495	AKAP5		0	2.06224	2.1377	1.67623		0	2.24091	0.793267	0.265023		0	1.99377	0.58394	-0.235453		0	1.64805	0.191498	-0.740943		0	2.43752	1.38982	1.1618		0	0.72009	-1.58813	-0.819097		0	1.80741	1.55691	-0.0797717		0	1.96021	1.17919	-0.138084		0	1.85877	0.780524	0.136213		0
7975779	2353	FOS		0	2.31261	0.943556	0.457433		0	2.41038	1.27928	0.880824		0	2.3941	1.48594	0.969826		0	0.821603	0.199676	2.21402		0	2.37549	1.02905	0.670488		0	2.09814	0.688686	-0.045611		0	2.32705	1.37285	0.640901		0	2.26254	1.19189	0.387268		0	2.12524	1.02386	0.771894		0
7978360	2999	GZMH		0	1.90078	-0.0199162	-0.241645		0	1.88666	0.390951	-0.405185		0	2.08113	0.0758891	0.184785		0	1.02528	-0.703628	-1.30142		0	1.65648	0.495367	-0.722238		0	0.706721	-1.60534	-0.806297		0	1.21795	-0.138857	-1.22585		0	0.664403	1.557	-0.799747		0	1.39243	0.00643337	-0.6647		0
7978366	3002	GZMB		0	2.32127	0.830221	0.493033		0	1.97161	0.0337139	-0.107936		0	1.93613	0.0416398	-0.199842		0	1.7849	-0.191343	-0.380959		0	2.21218	0.936297	0.205767		0	0.326053	-1.92785	-0.741574		0	1.83395	0.820029	-0.437987		0	1.15175	-0.800632	-1.07937		0	1.69223	-0.0322405	-0.281109		0
7982256	283796	GOLGA8IP		0	1.35966	-0.777593	-0.743774		0	1.97978	-0.219839	0.293118		0	1.41034	-0.226186	-0.98474		0	1.99031	0.0617745	-0.0806376		0	1.25012	-0.815042	-0.91076		0	0.72108	-1.62045	-0.706087		0	2.13344	0.522359	0.0472737		0	1.67404	-0.348731	-0.497349		0	1.56485	-0.427963	-0.447869		0
7982350	283796	GOLGA8IP		0	1.54989	-0.590041	-0.541681		0	2.13593	0.0440305	0.563572		0	1.33533	-0.125121	-1.09746		0	2.13476	0.33319	0.127871		0	1.04865	-1.1686	-0.888117		0	0.787518	-1.58914	-0.569724		0	2.20178	0.586899	0.199305		0	1.59251	-0.436309	-0.593809		0	1.5983	-0.368138	-0.350006		0
7987027	728498	GOLGA8H		0	1.85309	-0.260019	-0.146629		0	1.84416	-0.0718627	-0.333662		0	1.15831	-0.534252	-1.20748		0	1.98815	0.00676403	-0.040978		0	1.10106	-0.820932	-1.13944		0	0.877251	-1.46208	-0.720009		0	1.98715	0.515943	-0.24485		0	0.686059	-1.52532	-1.04353		0	1.4369	-0.518969	-0.609572		0
7987139	283796	GOLGA8IP		0	1.54989	-0.590041	-0.541681		0	2.13593	0.0440305	0.563572		0	1.33533	-0.125121	-1.09746		0	2.13476	0.33319	0.127871		0	1.04865	-1.1686	-0.888117		0	0.787518	-1.58914	-0.569724		0	2.20178	0.586899	0.199305		0	1.59251	-0.436309	-0.593809		0	1.5983	-0.368138	-0.350006		0
7988672	3067	HDC		0	-2.26769	-0.406511	-0.572851		0	1.5722	2.32607	1.79352		0	-1.20676	1.18314	0.43043		0	0.241822	2.22765	0.948903		0	1.28044	2.44618	1.33089		0	1.45812	2.22649	1.99595		0	1.30945	2.42812	1.49363		0	0.314641	2.20763	0.396536		0	0.337777	1.82985	0.977126		0
7996064	221188	GPR114		0	2.02109	0.202841	-0.0935031		0	1.87234	-0.256625	-0.0924647		0	1.90171	0.0303175	-0.270192		0	1.56726	-0.387265	-0.676152		0	1.75925	0.220655	-0.585298		0	1.23185	-1.08158	-0.603359		0	1.87197	1.38448	-0.133136		0	-0.338742	-1.90946	-1.85937		0	1.48584	-0.22458	-0.539184		0
7996081	9289	GPR56		0	2.03728	0.174006	-0.0367667		0	1.90088	-0.364575	0.279797		0	1.24683	-0.392824	-1.14558		0	1.72134	-0.463469	-0.263454		0	1.52378	0.156852	-0.898103		0	1.00168	-1.38403	-0.543506		0	1.75598	0.565347	-0.589119		0	0.579451	-1.53966	-1.21526		0	1.4709	-0.406043	-0.5515		0
7996100	222487	GPR97		0	-0.287455	1.19887	1.83437		0	-2.01045	0.0401254	-0.0788099		0	0.377283	1.54447	2.1476		0	0.207908	0.942315	2.21273		0	0.0609801	1.56157	1.92424		0	1.47668	2.0456	2.18761		0	-0.0489928	1.25068	1.99837		0	1.38186	-1.01135	-0.265348		0	0.144726	0.946536	1.4951		0
7997642	83716	CRISPLD2		0	-0.258756	0.139957	1.93293		0	-0.312107	-2.26004	-0.870696		0	-1.22306	0.784972	0.980564		0	0.190192	0.963787	2.20266		0	0.121464	1.04545	2.15765		0	1.56327	1.01693	2.38374		0	0.882454	1.28049	2.41058		0	1.58749	-0.771921	-0.103608		0	0.318868	0.274954	1.38673		0
8004691	92162	TMEM88		0	0.390152	1.3056	2.23926		0	-0.169162	-0.340058	1.81089		0	-1.29647	0.809851	0.8326		0	0.0477245	0.792307	2.14377		0	0.547247	2.15743	1.70525		0	1.65366	2.14521	2.06124		0	0.959803	1.93823	2.18889		0	2.35526	0.880707	1.55138		0	0.561026	1.21116	1.81666		0
8005957	26772	SNORD4B		0	1.17803	-1.07091	-0.755265		0	2.37639	0.789325	0.749054		0	2.12482	0.544872	0.0227139		0	1.00642	0.184288	-1.40152		0	1.37601	-0.735024	-0.75469		0	-0.200935	-2.15511	-1.25501		0	1.30796	-0.0868469	-1.13297		0	2.02989	2.18619	1.2219		0	1.39982	-0.0429032	-0.413225		0
8006602	6351	CCL4		0	1.92805	0.306627	-0.321682		0	1.07927	-0.702092	-1.23548		0	2.08578	0.267209	0.0327627		0	1.79458	0.131474	-0.511971		0	2.10482	1.02045	0.0192174		0	0.843529	-1.41606	-0.914266		0	1.25307	0.787403	-1.03162		0	1.28251	2.02777	0.0104406		0	1.54645	0.302849	-0.494075		0
8006608	9560	CCL4L1		0	1.59279	-0.297001	-0.684316		0	2.30169	1.2552	0.508517		0	1.89245	0.204575	-0.360944		0	1.53323	-0.810997	-0.228802		0	2.09627	0.854129	-0.0348475		0	0.836742	-1.52988	-0.630164		0	1.36674	0.791648	-0.937117		0	1.82474	2.09251	0.569392		0	1.68058	0.320023	-0.224785		0
8006621	9560	CCL4L1		0	1.5538	-0.365565	-0.713104		0	2.41006	1.23135	0.857258		0	1.8871	0.321619	-0.396047		0	1.51769	-0.77273	-0.367568		0	2.1608	0.922336	0.0976017		0	1.05667	-1.323	-0.545937		0	1.30268	0.733256	-1.01331		0	1.97114	2.1141	0.834795		0	1.73249	0.35767	-0.155789		0
8008029	30009	TBX21		0	2.14717	0.207089	0.2758		0	1.59389	-0.729269	-0.197409		0	1.38564	-0.785511	-0.681651		0	1.65664	-0.498119	-0.392542		0	1.03907	-0.363637	-1.38323		0	1.42604	-0.997572	-0.0652227		0	1.80208	0.575022	-0.526916		0	0.374509	-1.61612	-1.42168		0	1.42813	-0.526015	-0.549107		0
8008185	51225	ABI3		0	1.38166	-0.541509	-0.893583		0	1.8866	-0.407008	0.573259		0	1.85816	0.130393	-0.400704		0	1.02473	-1.03806	-1.08297		0	1.21906	-0.309739	-1.19959		0	0.983208	-1.14988	-1.03558		0	1.47634	0.698561	-0.870516		0	-0.548994	-2.22708	-1.56575		0	1.16009	-0.605541	-0.809431		0
8008885	406991	MIR21		0	-0.576408	-1.6369	0.732477		0	0.482338	0.413031	2.25259		0	-0.851932	0.590141	1.52469		0	0.371263	0.759396	2.27833		0	0.149441	0.863621	2.19023		0	2.2279	1.72298	1.91802		0	1.11811	1.1707	2.44639		0	2.03102	1.34727	2.19947		0	0.618966	0.653781	1.94277		0
8009277	8787	RGS9		0	1.54958	-0.645823	-0.476751		0	1.95783	-0.157762	0.0558398		0	1.85357	0.0957391	-0.396958		0	1.45113	-0.127629	-0.954934		0	1.49862	-0.00231892	-0.915653		0	0.894866	-1.47558	-0.616702		0	1.88102	0.563408	-0.415953		0	1.31089	-0.819446	-0.795764		0	1.54969	-0.321177	-0.564609		0
8009502	3759	KCNJ2		0	-2.14818	-1.57185	-0.401371		0	-1.82949	0.484417	-0.617177		0	-0.479645	0.314684	1.83533		0	-2.15454	-0.0723116	-0.655283		0	-1.7752	-0.885229	0.491272		0	-1.0921	0.779929	1.17736		0	-2.19638	-1.16019	-0.235391		0	-1.12776	0.481533	1.2613		0	-1.60041	-0.203628	0.357005		0
8010915	359845	FAM101B		0	-0.969951	0.505575	1.42655		0	-1.67296	-1.83376	-0.050843		0	-1.67906	-0.195218	0.698681		0	-0.128876	0.866968	2.03985		0	-0.165927	0.898753	2.01203		0	1.61149	2.04961	2.16558		0	-0.0771454	0.902495	2.06644		0	1.22876	0.0111821	2.04733		0	-0.231708	0.400701	1.5507		0
8011680	246	ALOX15		0	-2.42199	-1.02463	-1.39059		0	-1.57559	-1.05285	0.634664		0	-2.4284	-1.26048	-1.48787		0	-2.26305	-0.956153	-0.325814		0	-2.21563	-0.45869	-1.48539		0	-2.04621	-0.199274	-1.52657		0	-1.93105	-0.222322	-1.72925		0	-1.62388	-2.37892	-1.57801		0	-2.06323	-0.944164	-1.11111		0
8013022	388341	C17orf76		0	-1.1012	0.497162	1.28719		0	-2.01887	-2.19615	-1.58093		0	0.306282	1.32955	2.19066		0	-0.851901	0.56568	1.53005		0	0.578348	1.49122	2.26867		0	1.49812	2.20803	2.01748		0	-0.473603	0.549572	1.84213		0	0.0572825	2.00647	1.40947		0	-0.250693	0.80644	1.37059		0
8014248	146857	SLFN13		0	1.62033	-0.308001	-0.629467		0	1.86139	0.284669	-0.433192		0	1.41221	0.30689	-1.01718		0	1.55772	0.200818	-0.857888		0	0.812629	-1.25434	-1.20005		0	1.12571	-1.31636	-0.19058		0	1.77807	0.517486	-0.565083		0	2.05068	-0.0325396	0.223602		0	1.52734	-0.200172	-0.583729		0
8014298	256957	C17orf66		0	2.02788	0.43905	-0.159883		0	1.74672	-0.21902	-0.442221		0	0.209097	-0.900542	-1.98345		0	1.86385	-0.348925	0.0298598		0	0.598039	-0.336424	-1.75742		0	0.689022	-1.60385	-0.860973		0	1.9915	0.308747	-0.200937		0	1.20331	-1.11809	-0.608611		0	1.29118	-0.472382	-0.747954		0
8014316	6352	CCL5		0	1.98027	0.153458	-0.162502		0	0.680445	-1.27632	0.97119		0	1.27369	-0.23823	-1.15078		0	0.8262	-0.348756	-1.58125		0	1.39545	0.363011	-1.02699		0	1.00876	-1.40426	-0.420687		0	1.6569	0.626787	-0.699474		0	1.25452	0.631435	-1.08913		0	1.25953	-0.18661	-0.644953		0
8016532	2793	GNGT2		0	0.866088	-1.31081	-1.04088		0	2.0677	0.565018	-0.0993427		0	2.04586	0.350343	-0.0998917		0	2.28249	0.621897	0.432344		0	0.858396	-1.17892	-1.20687		0	-0.103871	-2.1595	-0.543435		0	1.19317	0.399282	-1.20593		0	0.335315	1.94508	-0.29668		0	1.19314	-0.0959508	-0.507586		0
8019651	9560	CCL4L1		0	1.5538	-0.365565	-0.713104		0	2.41006	1.23135	0.857258		0	1.8871	0.321619	-0.396047		0	1.51769	-0.77273	-0.367568		0	2.1608	0.922336	0.0976017		0	1.05667	-1.323	-0.545937		0	1.30268	0.733256	-1.01331		0	1.97114	2.1141	0.834795		0	1.73249	0.35767	-0.155789		0
8020164	2774	GNAL		0	2.34133	1.38831	1.79399		0	1.9352	-0.0985814	-0.0898627		0	0.567096	-1.28608	1.02352		0	2.33273	1.09601	0.536397		0	2.29869	0.541543	0.560757		0	1.05502	-1.37098	-0.338085		0	2.15405	0.69604	0.0681644		0	0.341749	-1.61387	-1.46843		0	1.62823	-0.0809506	0.260805		0
8020806	54941	RNF125		0	1.68292	-0.253602	-0.546276		0	2.08872	0.813593	-0.0544124		0	2.12325	0.561247	0.0162076		0	1.14769	-0.229827	-1.29021		0	2.37902	0.988141	0.685603		0	0.558547	-1.6158	-1.12685		0	1.17201	-0.576279	-1.17381		0	1.9054	2.22735	1.74558		0	1.63219	0.239353	-0.218022		0
8021120	494470	RNF165		0	2.24902	0.798264	0.28546		0	1.63797	-0.364793	-0.558328		0	1.48068	-0.702394	-0.570141		0	1.85149	-0.0440884	-0.334854		0	1.96457	0.453809	-0.279564		0	1.61892	-0.637487	-0.29873		0	2.1116	0.921574	0.00536008		0	0.301464	-1.76179	-1.31629		0	1.65196	-0.167113	-0.383386		0
8021129	147341	C18orf23		0	2.35008	0.583233	0.895513		0	1.54076	-0.861357	0.00141136		0	0.69592	-1.5869	-0.888113		0	1.66762	-0.539065	-0.309851		0	2.11157	0.954386	0.0128389		0	1.42156	-1.01527	0.20279		0	1.99453	1.10674	-0.122643		0	1.00237	-1.12717	-1.02814		0	1.59805	-0.310675	-0.154525		0
8021301	5874	RAB27B		0	0.0878937	-1.27914	-1.95875		0	0.164505	-1.86095	0.225395		0	1.19463	0.0341361	-1.25373		0	0.791889	0.492902	-1.46213		0	2.12584	0.429095	0.0578546		0	0.938295	-1.47959	0.0130714		0	2.00886	1.21913	-0.0503554		0	2.18596	0.168901	1.0202		0	1.18724	-0.28444	-0.426056		0
8021984	7525	YES1		0	0.0291474	-1.46392	-1.91226		0	1.48361	-0.212778	-0.888871		0	1.97139	0.387684	-0.258252		0	1.63817	-0.383515	-0.543749		0	1.00735	-0.419114	-1.40597		0	0.0111681	-2.03372	-0.123499		0	1.39976	-0.183121	-1.00893		0	1.97506	1.37394	-0.00915216		0	1.18946	-0.366818	-0.768835		0
8022531	4864	NPC1		0	1.94205	-0.0864495	-0.0826368		0	1.94097	-0.299429	0.31278		0	1.35502	0.289353	-1.0773		0	2.219	0.924871	0.219059		0	2.02017	0.664134	-0.188239		0	1.36742	-1.00045	-0.359522		0	2.20667	1.11968	0.240749		0	1.20582	-1.01165	-0.779955		0	1.78214	0.0750069	-0.214384		0
8022747	9331	B4GALT6		0	0.604937	-1.73352	-0.64331		0	1.51457	-0.565394	-0.640496		0	1.63189	-0.181064	-0.674423		0	1.44055	-0.278566	-0.927857		0	1.11939	-0.986719	-0.975077		0	0.552992	-1.75595	-0.753529		0	2.04235	0.663161	-0.14949		0	2.2421	0.73717	0.273591		0	1.3936	-0.51261	-0.561324		0
8023377	51320	MEX3C		0	1.59267	-0.116182	-0.760339		0	2.29529	0.910051	0.406949		0	2.15701	0.840351	0.0783668		0	1.05427	-0.148476	-1.38723		0	1.90379	0.17789	-0.33138		0	0.514514	-1.71011	-1.01745		0	1.15435	0.284507	-1.26265		0	1.65816	0.223744	1.98424		0	1.54126	0.0577224	-0.286187		0
8023392	677819	SNORA37		0	0.246467	1.80299	1.88791		0	0.962649	0.961239	2.42384		0	-1.12811	-0.601764	1.19828		0	1.56321	0.229599	2.04676		0	2.2656	1.3179	1.93449		0	1.01442	1.29128	2.43215		0	0.917083	-1.0455	1.1524		0	0.489369	2.29129	0.5846		0	0.791335	0.780879	1.70755		0
8023757	10666	CD226		0	0.788065	-0.687257	-1.56223		0	1.16806	-0.140056	-1.27733		0	2.20914	0.79253	0.188196		0	0.591515	-0.166688	-1.74959		0	0.873621	-0.427335	-1.53273		0	-0.478082	-2.27872	-0.532169		0	0.996265	0.094316	-1.42347		0	1.73321	2.36421	1.30504		0	0.985224	-0.0561247	-0.823036		0
8026456	4051	CYP4F3		0	-0.259954	0.846074	1.95836		0	0.955254	-1.16728	0.92259		0	-0.708499	0.281463	1.67593		0	0.0670085	1.07621	2.12193		0	0.122216	1.17683	2.13111		0	1.07142	0.91376	2.42458		0	0.451157	0.974088	2.30983		0	2.3737	1.6156	1.61314		0	0.509038	0.714594	1.89468		0
8027862	2867	FFAR2		0	-2.09506	-0.955342	0.0157911		0	-1.59901	-0.149067	0.802732		0	1.14401	1.72771	2.35017		0	-2.04528	-0.564523	0.14233		0	-2.06608	-1.36256	-0.114443		0	-0.378179	1.38715	1.6387		0	-1.96196	-0.862123	0.250803		0	-0.637788	1.22071	1.46781		0	-1.20492	0.0552446	0.819236		0
8030128	23645	PPP1R15A		0	1.49566	1.31325	-0.555168		0	1.39584	2.33264	1.81352		0	2.31102	1.78872	1.07841		0	0.760136	0.7399	2.37076		0	2.21765	1.96382	1.66133		0	2.32796	1.74575	1.06429		0	1.82946	2.00331	0.431788		0	1.80125	2.33205	1.25259		0	1.76737	1.77743	1.13969		0
8030796	284367	SIGLECP3		0	1.9669	-0.11684	0.0295367		0	1.78117	-0.438769	-0.113018		0	1.64342	-0.105813	-0.685261		0	1.17032	-1.10244	-0.72259		0	2.17213	0.607805	0.119641		0	1.00534	-1.33781	-0.672263		0	1.58521	0.464449	-0.809774		0	1.47607	-0.759085	-0.50608		0	1.60007	-0.348563	-0.419976		0
8031200	90011	KIR3DX1		0	1.77729	2.14678	2.00598		0	1.32748	-0.797628	-0.786144		0	1.61603	-0.46734	-0.518865		0	1.70777	-0.0615083	-0.596159		0	2.42434	1.04154	0.91902		0	1.66273	-0.602461	-0.220577		0	1.27702	0.740428	-1.0315		0	-1.43624	-2.21906	-0.429576		0	1.29455	-0.0274074	-0.0822281		0
8031260	115653	KIR3DL3		0	2.08576	0.330095	0.000212421		0	1.60837	-0.639026	-0.328032		0	1.43887	-0.405357	-0.878271		0	1.96195	-0.0280291	-0.0825852		0	1.87334	0.619001	-0.422491		0	1.21901	-1.18923	-0.355314		0	1.94249	0.673979	-0.313569		0	0.587429	-1.50585	-1.25025		0	1.58965	-0.268052	-0.453788		0
8031277	3804	KIR2DL3		0	1.9315	0.0471017	-0.213814		0	1.69057	-0.587364	-0.152092		0	1.625	-0.144029	-0.700624		0	1.89444	-0.130359	-0.170429		0	1.85257	0.556635	-0.458096		0	0.942088	-1.45637	-0.49726		0	1.82841	0.731038	-0.466491		0	0.824533	-1.30795	-1.11844		0	1.57364	-0.286412	-0.472155		0
8031293	3804	KIR2DL3		0	2.00181	0.253282	-0.160256		0	1.87363	-0.31707	0.00687577		0	1.6192	-0.0668748	-0.735263		0	1.94157	-0.0406231	-0.126345		0	1.95526	0.861495	-0.260793		0	1.42869	-0.950622	-0.259117		0	1.79876	0.355928	-0.538937		0	0.677521	-1.59064	-0.92486		0	1.66206	-0.186891	-0.374837		0
8031297	3802	KIR2DL1		0	1.96388	0.111315	-0.177188		0	1.64716	-0.436499	-0.479537		0	1.6459	-0.141741	-0.667714		0	1.95465	-0.034443	-0.0967856		0	1.89226	0.605685	-0.39612		0	0.908942	-1.48918	-0.495408		0	1.83243	0.734024	-0.460556		0	0.774051	-1.3637	-1.13254		0	1.57741	-0.251817	-0.488231		0
8031311	3811	KIR3DL1		0	1.97407	0.199523	-0.197839		0	1.6465	-0.640306	-0.201894		0	1.52511	-0.153285	-0.848025		0	1.83746	-0.133438	-0.30669		0	1.93308	0.656978	-0.32981		0	1.07281	-1.33494	-0.433637		0	1.90787	0.768424	-0.349984		0	0.771837	-1.40721	-1.07481		0	1.58359	-0.255531	-0.467837		0
8031328	3812	KIR3DL2		0	2.08676	0.262393	0.0382031		0	1.6508	-0.53736	-0.358553		0	1.44845	-0.352457	-0.888021		0	1.95383	-0.0787458	-0.0564564		0	1.9187	0.679679	-0.348871		0	1.15696	-1.22998	-0.472126		0	1.96595	0.647239	-0.279224		0	0.740808	-1.41848	-1.11449		0	1.61528	-0.253463	-0.434942		0
8031344	3811	KIR3DL1		0	2.14999	0.888329	0.0707679		0	1.25048	-1.10574	-0.494127		0	1.36125	-0.80308	-0.712765		0	1.85628	-0.145472	-0.253283		0	1.89773	0.59407	-0.3889		0	1.4132	-0.938597	-0.354286		0	2.05997	0.657079	-0.117741		0	0.386617	-1.56528	-1.46589		0	1.54694	-0.302337	-0.464528		0
8031346	3805	KIR2DL4		0	2.41136	0.981178	0.850234		0	1.52606	-0.719594	-0.433672		0	1.97904	0.393611	-0.245118		0	2.15032	0.512154	0.0902018		0	1.90523	0.904877	-0.319492		0	1.73625	-0.623784	0.262195		0	2.00053	1.29823	-0.0197882		0	1.14765	-1.1067	-0.768373		0	1.85706	0.204997	-0.0729766		0
8031358	3809	KIR2DS4		0	1.9877	0.198907	-0.167966		0	1.55271	-0.545369	-0.580679		0	1.59079	-0.149382	-0.752209		0	1.93087	-0.0690025	-0.129932		0	1.88389	0.542642	-0.412725		0	1.0103	-1.40618	-0.400764		0	1.83433	0.766303	-0.450926		0	0.591571	-1.45036	-1.31411		0	1.54777	-0.264055	-0.526164		0
8031374	2204	FCAR		0	-0.241014	1.25753	1.84658		0	1.42286	2.21784	2.0093		0	0.144759	1.53317	2.00473		0	-0.0835048	0.983847	2.04951		0	-0.319681	1.46531	1.64053		0	1.24958	1.77456	2.34369		0	0.458724	1.51131	2.20552		0	1.4377	2.30309	1.87229		0	0.508677	1.63083	1.99652		0
8031387	9437	NCR1		0	2.3687	1.11259	0.655521		0	1.66853	-0.255872	-0.572012		0	1.90133	-0.293344	0.0730036		0	1.77846	-0.221064	-0.372839		0	2.0104	0.484427	-0.200115		0	1.47728	-0.84164	-0.35846		0	2.20221	0.939467	0.184892		0	0.777141	-1.48922	-0.917838		0	1.77301	-0.0705821	-0.188481		0
8032682	4145	MATK		0	2.17721	0.425208	0.197671		0	1.63343	-0.0426712	-0.720659		0	1.72623	-0.290714	-0.432557		0	1.13906	-0.927065	-0.998967		0	1.52927	-0.512428	-0.656656		0	1.41725	-0.835321	-0.542245		0	1.85669	1.11476	-0.302152		0	-1.0262	-2.31941	-1.74584		0	1.30662	-0.423456	-0.650175		0
8033097	5990	RFX2		0	-0.449639	1.10253	1.73392		0	0.0215309	-0.998372	1.4335		0	-2.0632	-0.21813	-0.00286131		0	-0.456877	0.32698	1.85054		0	-0.326948	0.744376	1.92691		0	1.12052	1.46449	2.42249		0	-0.155083	1.6657	1.63611		0	-0.734382	-1.79518	0.508797		0	-0.38051	0.286549	1.43868		0
8034043	53637	S1PR5		0	2.26676	0.942877	0.333488		0	2.08249	0.184679	0.0799789		0	0.845724	-1.23985	-1.16372		0	1.7906	-0.408204	-0.13263		0	1.73387	0.483328	-0.626576		0	1.70494	-0.548159	-0.178605		0	1.90451	0.795036	-0.349113		0	0.0857258	-1.54466	-1.81104		0	1.55183	-0.166869	-0.481027		0
8034199	26526	TSPAN16		0	-1.06813	0.796487	1.20009		0	-1.34142	-2.44374	-1.18393		0	-1.90002	-0.0638006	0.291528		0	-0.717129	1.19793	1.38651		0	-0.953057	0.926439	1.27364		0	0.812247	1.916	2.14786		0	-0.305495	0.552498	1.95201		0	0.100057	-1.23551	1.21033		0	-0.671619	0.205787	1.03475		0
8034694	407013	MIR24-2		0	2.30461	1.70051	0.896807		0	1.96324	2.24982	1.43317		0	2.27773	1.69776	0.811705		0	0.838957	0.610751	2.3536		0	2.22291	1.88479	1.7866		0	2.2668	1.90935	1.194		0	1.82013	2.09488	0.567705		0	2.09277	2.09789	1.0848		0	1.97339	1.78072	1.26605		0
8034696	407018	MIR27A		0	2.28774	1.79031	0.986028		0	1.75877	2.24924	0.816547		0	2.22851	1.90697	1.0171		0	1.10317	0.412832	2.28622		0	2.04816	2.12579	1.03855		0	2.20086	1.99675	1.16111		0	1.67788	2.16921	0.540637		0	1.71412	2.02652	0.338297		0	1.8774	1.8347	1.02306		0
8034837	3337	DNAJB1		0	1.24717	-0.292118	-1.17084		0	2.09059	2.04781	1.81869		0	1.92553	2.19719	0.95743		0	1.92951	2.10635	0.745661		0	2.20186	1.80163	0.758772		0	2.18994	1.43999	0.375141		0	1.7232	1.89965	0.176807		0	2.14827	2.0671	1.18861		0	1.93201	1.65845	0.606285		0
8037298	57126	CD177		0	-1.18649	0.570498	1.15763		0	-1.49158	-2.42289	-1.43387		0	-1.18957	-0.720086	1.10777		0	0.431038	1.14647	2.28815		0	0.613008	1.84765	2.10016		0	-0.0232367	-0.208842	1.91389		0	-0.0618493	-0.358603	1.8352		0	0.637999	-1.70113	-0.0363469		0	-0.283835	-0.230867	1.11657		0
8037742	8993	PGLYRP1		0	-0.600561	1.17995	1.53921		0	-2.12596	-1.27194	-0.15895		0	-1.05803	0.362311	1.36419		0	0.0811982	1.12597	2.1195		0	0.735379	1.69191	2.25158		0	1.15211	2.03865	2.16522		0	-0.378519	0.614733	1.90354		0	0.669443	1.80297	2.16018		0	-0.190616	0.943068	1.66806		0
8038809	4818	NKG7		0	1.94487	0.14616	-0.236507		0	1.79536	-0.201762	-0.350081		0	1.5932	-0.218329	-0.72162		0	0.96045	-0.735483	-1.36421		0	1.43692	0.112913	-0.999159		0	1.09398	-1.28378	-0.535311		0	1.0344	0.192252	-1.37796		0	0.201334	-1.22577	-1.89358		0	1.25756	-0.401725	-0.934805		0
8038877	8778	SIGLEC5		0	-0.694004	0.817363	1.61395		0	-1.69379	-2.37909	-1.38251		0	-1.28386	0.287001	1.12857		0	-0.0201867	0.737734	2.11071		0	-1.43762	0.551836	0.794239		0	0.995291	1.60762	2.36579		0	-0.103091	0.773691	2.06407		0	1.55217	-0.449898	1.39592		0	-0.335636	0.243282	1.26134		0
8038989	162966	ZNF600		0	0.902391	-1.42655	-0.743026		0	1.90601	1.47406	-0.0294904		0	2.29012	0.633908	0.453784		0	0.853492	-0.263054	-1.56143		0	1.46337	-0.686399	-0.626932		0	-1.27753	-2.35675	-1.74848		0	0.424607	-0.0873219	-1.83693		0	0.619434	2.31821	0.581262		0	0.897736	-0.0492353	-0.688905		0
8039096	91662	NLRP12		0	-0.984965	0.58051	1.39156		0	-1.92712	-1.84697	-0.346746		0	-0.277284	0.95577	1.92442		0	-0.775254	0.471612	1.61432		0	-1.34942	-0.263039	1.0859		0	1.0515	1.74017	2.32768		0	-0.303517	0.805537	1.93482		0	0.281329	1.96667	1.741		0	-0.535592	0.551284	1.45912		0
8039236	353514	LILRA5		0	-1.10426	0.748739	1.17874		0	-2.33693	-0.556597	-1.1269		0	1.66692	1.68692	2.34274		0	-1.32913	0.0721796	1.11065		0	-0.815427	0.458369	1.58097		0	0.164256	1.81636	1.80416		0	-0.846226	0.905598	1.41739		0	-0.606511	1.67444	0.883302		0	-0.650914	0.850751	1.14888		0
8039820	115653	KIR3DL3		0	2.18262	0.536876	0.164281		0	1.57652	-0.77023	-0.160256		0	1.34146	-0.544963	-0.953776		0	1.99437	0.0258944	-0.0405437		0	1.91358	0.837733	-0.326361		0	1.28235	-1.07529	-0.464673		0	2.09857	0.546307	-0.0344144		0	0.442409	-1.4859	-1.47881		0	1.60398	-0.241196	-0.411819		0
8039829	3803	KIR2DL2		0	1.9944	0.133479	-0.118419		0	1.69884	-0.53537	-0.221605		0	1.6344	-0.165006	-0.677084		0	1.93539	-0.0416178	-0.141611		0	1.8551	0.537314	-0.455672		0	0.948975	-1.44896	-0.499901		0	1.82345	0.696871	-0.479868		0	0.738205	-1.39639	-1.15003		0	1.57859	-0.27746	-0.468023		0
8039842	100132285	KIR2DS2		0	1.92542	0.0362944	-0.221097		0	1.58552	-0.63048	-0.405206		0	1.63849	-0.093382	-0.697351		0	1.87859	-0.120689	-0.219356		0	1.87414	0.557982	-0.426489		0	1.00344	-1.41351	-0.39786		0	1.80983	0.75589	-0.485132		0	0.713999	-1.39485	-1.19244		0	1.55368	-0.287842	-0.505616		0
8039859	3805	KIR2DL4		0	2.33735	0.717692	0.59754		0	1.44433	-0.83576	-0.469335		0	2.00928	0.439527	-0.195987		0	2.14495	0.49103	0.0835096		0	1.9404	0.897527	-0.272717		0	1.65151	-0.729697	0.130958		0	1.94646	1.32854	-0.0753672		0	1.08961	-1.1671	-0.802693		0	1.82049	0.14272	-0.125511		0
8039871	3813	KIR3DS1		0	1.9265	0.0945856	-0.250973		0	1.54376	-0.712448	-0.395782		0	1.61035	-0.261797	-0.672645		0	1.84681	-0.189078	-0.238682		0	1.84536	0.481143	-0.47209		0	0.96807	-1.44383	-0.426036		0	1.89493	0.81433	-0.358024		0	0.732967	-1.43718	-1.10083		0	1.54609	-0.331784	-0.489382		0
8039884	57292	KIR2DL5A		0	1.88942	-0.193531	-0.119125		0	0.933847	-1.16875	-1.09833		0	0.447833	-1.64705	-1.26849		0	1.87691	-0.0688189	-0.263101		0	2.43977	1.32753	1.10953		0	1.27304	-0.13732	-1.16652		0	1.52598	-0.253154	-0.812558		0	-0.0691867	-1.68569	-1.83938		0	1.2897	-0.478348	-0.682248		0
8039892	3810	KIR2DS5		0	1.99348	1.16355	-0.0991635		0	2.18312	1.87606	0.828088		0	0.0865455	-2.02699	-1.0772		0	2.2586	0.463069	0.454909		0	1.45741	-0.533507	-0.772684		0	1.5314	1.52126	-0.371368		0	2.44239	1.07711	1.10452		0	-0.844128	-2.28679	-1.70251		0	1.3886	0.156719	-0.204427		0
8039896	3806	KIR2DS1		0	1.87791	-0.0221704	-0.291272		0	1.61756	-0.646423	-0.287302		0	1.65023	-0.04499	-0.694362		0	1.91184	-0.121505	-0.132185		0	1.87685	0.581934	-0.420838		0	0.956807	-1.45076	-0.450189		0	1.83741	0.71828	-0.457141		0	0.750868	-1.37444	-1.15775		0	1.55993	-0.295009	-0.48638		0
8041048	2355	FOSL2		0	1.31038	1.80073	2.33658		0	1.03617	-0.257772	1.91753		0	0.8913	2.06614	2.05173		0	1.22424	1.59484	2.40338		0	2.2862	1.85805	1.62873		0	2.13992	1.84887	1.96825		0	1.71906	1.87257	2.25441		0	2.37763	0.766488	1.3177		0	1.62311	1.44374	1.98479		0
8041508	25797	QPCT		0	-0.781119	0.940035	1.47405		0	-1.26145	-0.15857	1.18226		0	-0.590809	1.04774	1.62327		0	-0.253216	1.12499	1.89209		0	-0.103282	1.05613	2.02117		0	0.499099	1.93128	1.95902		0	-0.160936	0.71593	2.03404		0	1.47266	1.61362	2.39626		0	-0.147381	1.03389	1.82277		0
8042637	8291	DYSF		0	-0.505409	0.485469	1.82238		0	0.463638	-0.772183	1.61781		0	-1.70158	0.11945	0.583022		0	0.315816	0.866543	2.26151		0	-0.959281	0.222856	1.47146		0	1.44394	1.41326	2.43066		0	0.576903	1.3305	2.31297		0	1.73564	-0.621506	0.512999		0	0.171209	0.380548	1.6266		0
8043236	10578	GNLY		0	1.84377	-0.00775942	-0.370577		0	1.63211	-0.227723	-0.652469		0	1.73924	-0.154447	-0.497011		0	1.08362	-0.649844	-1.2536		0	1.81676	0.658067	-0.495624		0	0.804812	-1.58517	-0.49814		0	1.27881	0.507772	-1.10576		0	1.2093	-0.884694	-0.918134		0	1.42605	-0.292975	-0.723914		0
8043470	28876	IGKV3D-11		0	-2.2083	-0.272581	-0.460551		0	-1.41394	0.967957	0.267877		0	0.137067	2.12963	1.2153		0	-1.03065	0.355768	-1.84278		0	-1.54663	0.398302	0.705863		0	-0.819006	1.19123	1.25331		0	-1.5693	0.787992	-0.660176		0	-0.798717	1.54322	0.717621		0	-1.15619	0.887691	0.149558		0
8043687	375248	ANKRD36		0	0.556195	-1.27164	-1.52647		0	1.43436	0.655756	-0.9235		0	2.02991	1.78914	0.424366		0	0.0491329	0.316281	-1.85879		0	-1.19661	-2.33087	-0.561697		0	-1.75848	-2.19358	-1.95213		0	0.379157	0.256334	-1.76306		0	2.09324	1.73588	2.08669		0	0.448362	-0.130339	-0.759325		0
8043981	7850	IL1R2		0	-0.85821	0.877805	1.41747		0	-1.27888	0.557421	1.0387		0	-1.82682	-0.0228014	0.417909		0	-0.0397733	1.31254	1.98016		0	-0.61271	1.0776	1.58577		0	0.858723	1.97353	2.12259		0	0.103186	1.25021	2.09912		0	1.93619	1.50772	2.2624		0	-0.214788	1.06675	1.61551		0
8044574	3557	IL1RN		0	-1.91465	-0.402381	0.360061		0	-1.62359	-1.73671	0.0973709		0	-1.37513	0.0836511	1.05634		0	-1.62099	0.231841	0.669426		0	-1.41562	-0.182314	1.02252		0	0.937794	1.51257	2.38059		0	-0.824773	0.505729	1.56614		0	0.290628	0.87572	2.25144		0	-0.943291	0.111013	1.17549		0
8046124	10170	DHRS9		0	-2.12458	-1.82956	-2.00178		0	1.90232	2.2429	1.05884		0	0.701731	1.46841	2.32387		0	-0.323513	1.75951	1.28433		0	-1.36369	-0.374581	1.05652		0	0.0771005	1.05663	2.1314		0	-1.48331	0.190546	0.896011		0	0.296499	1.60257	2.06876		0	-0.28968	0.764554	1.10224		0
8049448	116987	AGAP1		0	1.36324	1.19982	-0.733844		0	1.39449	0.465402	-1.0097		0	1.53867	0.0655657	-0.872884		0	1.30074	-0.592679	-0.988141		0	1.33764	-0.0030267	-1.10623		0	1.68183	-0.237025	-0.558318		0	1.74471	0.772836	-0.561482		0	0.0397869	-2.00241	-1.25724		0	1.30014	-0.0414402	-0.88598		0
8050115	339789	C2orf46		0	1.9108	0.00340075	-0.233876		0	1.75967	-0.18473	-0.438516		0	1.37837	-0.453608	-0.945757		0	1.75786	-0.106251	-0.48736		0	1.61805	-0.277218	-0.651149		0	0.893755	-1.50396	-0.494191		0	2.00312	0.860065	-0.188942		0	0.491271	-1.71862	-1.04905		0	1.47661	-0.422615	-0.561105		0
8055952	4929	NR4A2		0	2.24731	1.80729	0.884999		0	1.93571	2.18406	1.80594		0	1.83974	1.15946	-0.301239		0	1.98551	1.06372	2.18575		0	2.23956	1.0893	0.30003		0	2.24725	1.30097	0.404737		0	2.24492	1.63599	0.656615		0	2.07986	1.12617	0.0153371		0	2.10248	1.42087	0.744021		0
8056545	27347	STK39		0	1.67046	-0.627657	-0.139686		0	1.7416	-0.00729207	-0.558778		0	1.43911	0.00754501	-0.990428		0	1.18418	0.0103629	-1.26445		0	1.18778	-0.348829	-1.22683		0	0.67195	-1.42487	-1.22201		0	1.75658	0.478852	-0.596919		0	1.50802	-0.916537	0.139819		0	1.39496	-0.353554	-0.73241		0
8057771	6775	STAT4		0	1.45852	-0.639114	-0.684675		0	1.43103	0.600453	-0.942404		0	2.20063	0.620655	0.187458		0	1.12392	-0.000758023	-1.32161		0	0.767852	-0.936193	-1.49064		0	-0.199059	-2.10958	-1.38777		0	1.12139	0.07228	-1.31956		0	2.42027	1.53105	1.37482		0	1.29057	-0.107652	-0.698047		0
8058670	22807	IKZF2		0	1.08379	-0.941446	-1.07555		0	1.80179	0.0707764	-0.48179		0	2.11429	0.934925	0.0131248		0	1.33015	0.0497136	-1.11608		0	1.52168	0.0188761	-0.888972		0	1.38208	-1.02107	-0.227454		0	1.35354	0.298358	-1.07766		0	1.56397	-0.739837	-0.28272		0	1.51891	-0.166212	-0.642137		0
8059720	10316	NMUR1		0	1.96739	-0.0613777	-0.0345598		0	1.70575	-0.517756	-0.228797		0	1.58447	-0.427022	-0.616624		0	1.45525	-0.598933	-0.726459		0	1.66673	-0.302563	-0.545797		0	1.03456	-1.30499	-0.66871		0	1.43599	0.224634	-0.998528		0	0.391363	-1.71174	-1.25492		0	1.40519	-0.587468	-0.634299		0
8059854	10123	ARL4C		0	1.43421	-0.157394	-0.970429		0	2.43897	1.16917	1.02372		0	2.21059	0.949019	0.204389		0	0.988647	-0.498392	-1.40897		0	1.50441	0.228013	-0.921498		0	1.47764	-0.900444	-0.202264		0	1.15262	0.137886	-1.28548		0	2.30276	1.32978	0.550111		0	1.68873	0.282205	-0.376302		0
8063115	4318	MMP9		0	-0.329683	0.873385	1.90443		0	-0.0995774	-1.90513	0.297982		0	-1.49422	0.233589	0.866898		0	0.204174	1.03492	2.20153		0	0.892767	1.62944	2.33222		0	1.17718	1.97976	2.21672		0	0.539348	1.02265	2.33783		0	2.06899	-0.10004	0.701385		0	0.369874	0.596072	1.60737		0
8067040	4773	NFATC2		0	1.74101	-0.254794	-0.428526		0	2.0281	-0.162276	0.454969		0	-1.50985	-0.764611	-2.333		0	2.28328	0.447898	0.599536		0	1.72951	0.211818	-0.628395		0	1.41879	-0.96658	-0.250791		0	2.07736	1.236	0.0611615		0	0.912075	-1.48599	-0.496258		0	1.33503	-0.217317	-0.377664		0
8068761	9619	ABCG1		0	-0.383685	0.862965	1.86647		0	-0.653668	-0.830931	1.37309		0	-0.116174	1.45219	1.84659		0	-0.00131904	0.762075	2.11983		0	-1.35238	-0.598774	1.01556		0	1.1844	1.96254	2.23034		0	0.66243	1.65468	2.23883		0	1.75152	0.933392	2.29205		0	0.13639	0.774768	1.87285		0
8073088	60489	APOBEC3G		0	0.333993	-1.47136	-1.61996		0	1.64997	0.591206	-0.71461		0	2.22407	0.709213	0.23069		0	0.804729	-1.06638	-1.37203		0	1.39013	-0.597635	-0.843211		0	0.1928	-1.95311	-1.07815		0	0.73175	-0.120927	-1.64906		0	0.253785	1.71272	1.96762		0	0.947654	-0.274534	-0.63484		0
8073842	55020	TTC38		0	2.01241	0.0623414	-0.0213159		0	1.38771	-1.01829	-0.209204		0	1.17979	-0.802706	-1.03543		0	1.81096	-0.341638	-0.166818		0	1.70982	-0.0486728	-0.597491		0	1.51676	-0.901952	0.0788202		0	2.11318	0.889909	0.00189467		0	0.0867202	-1.82622	-1.52218		0	1.47717	-0.498404	-0.433966		0
8074780	29799	YPEL1		0	2.13389	0.519688	0.0489799		0	2.06786	0.201767	0.0259453		0	2.05875	0.660614	-0.119938		0	1.92379	0.300304	-0.32803		0	2.00665	0.621951	-0.212973		0	1.42604	-0.907847	-0.38311		0	1.93107	0.821874	-0.305312		0	1.72674	0.0846219	-0.609952		0	1.90935	0.287872	-0.235549		0
8075886	3560	IL2RB		0	1.73938	-0.132397	-0.508576		0	1.84736	-0.391071	0.0514731		0	1.5244	-0.324874	-0.783539		0	1.62468	-0.390285	-0.565617		0	1.48629	-0.0351167	-0.926565		0	1.05284	-1.25804	-0.724539		0	1.79009	0.379178	-0.552516		0	0.724371	-1.55974	-0.884122		0	1.47368	-0.464043	-0.61175		0
8076894	23209	MLC1		0	2.06983	0.666256	-0.0994349		0	1.70351	-0.457748	-0.320341		0	0.184711	-1.6987	-1.56571		0	1.616	-0.318034	-0.631276		0	1.66529	0.215715	-0.719431		0	1.4236	-0.964115	-0.237088		0	2.15982	0.658622	0.0836923		0	0.862092	-1.3727	-0.952841		0	1.46061	-0.408838	-0.555303		0
8077366	57633	LRRN1		0	-1.56415	-1.71923	0.165807		0	1.54789	0.0844759	-0.863054		0	-0.438425	0.809881	1.83569		0	0.427928	1.46857	2.20658		0	-1.58028	-0.0966803	0.822202		0	0.141526	1.29033	2.10963		0	-0.382112	1.13543	1.78035		0	2.37548	1.53587	1.66481		0	0.0659809	0.563581	1.21525		0
8081219	10402	ST3GAL6		0	-2.2012	-1.81515	-0.776685		0	0.0519087	0.276956	-1.87588		0	0.691255	-0.452182	1.84482		0	-1.84165	0.0080984	0.374644		0	-1.99972	-1.32403	0.00593798		0	-1.84181	-0.236365	0.457038		0	-1.84585	-1.38094	0.166208		0	0.021994	1.46376	1.95253		0	-1.12063	-0.432482	0.268576		0
8081590	90102	PHLDB2		0	1.90786	0.0306326	-0.256954		0	1.57195	-0.0830799	-0.800362		0	2.34654	0.975365	0.564773		0	1.31478	-0.279332	-1.09277		0	1.51057	-0.745845	-0.434842		0	0.57317	-1.77354	-0.308308		0	2.24841	0.906434	0.285046		0	0.686113	-1.30027	0.929171		0	1.51992	-0.283704	-0.139281		0
8081799	201633	TIGIT		0	2.36078	1.17627	0.645681		0	1.81983	1.00219	-0.395203		0	1.81452	0.629115	-0.503119		0	1.63636	0.535534	-0.740234		0	1.77546	0.134113	-0.544012		0	1.87693	-0.358798	0.111704		0	1.70318	0.716146	-0.625269		0	2.18853	0.428224	1.51456		0	1.89695	0.53285	-0.0669864		0
8082086	165631	PARP15		0	1.08987	-0.845038	-1.13936		0	1.37012	0.513355	-1.02212		0	2.18715	1.41866	0.355188		0	0.737886	0.09925	-1.61102		0	0.412264	-1.24092	-1.69938		0	-0.504515	-2.32189	-1.0933		0	1.31087	0.546947	-1.06713		0	2.18253	1.70477	0.595904		0	1.09827	-0.0156099	-0.835152		0
8083749	151742	PPM1L		0	1.96703	0.240749	-0.228512		0	1.73182	-0.473694	-0.217331		0	2.03748	0.433204	-0.139601		0	1.86825	0.177021	-0.396934		0	1.72318	-0.227618	-0.484265		0	0.759357	-1.56897	-0.76003		0	2.20733	0.799577	0.184004		0	1.40241	-0.803091	-0.623254		0	1.71211	-0.177853	-0.33324		0
8084206	84002	B3GNT5		0	-0.937431	-1.07226	1.08804		0	1.65295	2.29017	1.83796		0	0.555712	1.93515	1.99333		0	-0.373197	1.16262	1.77609		0	-0.883864	0.750934	1.44376		0	-0.91986	0.275566	1.50426		0	-0.892999	1.52845	0.175398		0	0.588814	2.03381	1.9132		0	-0.151234	1.11306	1.46651		0
8084708	619568	SNORA4		0	1.06793	-1.27595	0.503238		0	1.49998	0.603106	2.27611		0	2.41735	1.29922	0.927416		0	1.64799	0.158883	1.94251		0	2.43674	1.14879	1.38809		0	0.933041	-1.49391	-0.24484		0	1.89997	-0.211945	-0.0644903		0	2.23905	1.77041	0.806212		0	1.76776	0.249824	0.94178		0
8084794	3556	IL1RAP		0	-1.49437	-1.83958	0.0930557		0	0.969252	1.75131	2.30238		0	0.710986	1.67479	2.24986		0	0.309746	1.60767	2.07439		0	-0.496781	0.665838	1.81491		0	0.0014965	1.43104	1.95453		0	0.408118	1.85326	1.96676		0	0.53921	0.500533	2.28533		0	0.118458	0.955607	1.84265		0
8085581	8292	COLQ		0	1.38117	-0.00756043	-1.05705		0	1.50652	0.171374	-0.919203		0	1.21948	-0.729676	-1.02579		0	1.66086	-0.301585	-0.557824		0	1.56164	-0.371553	-0.695898		0	1.76925	-0.504435	-0.0234375		0	1.7492	0.554544	-0.599258		0	0.264683	-1.80409	-1.30065		0	1.3891	-0.374123	-0.772389		0
8085946	8320	EOMES		0	2.09694	0.154149	0.152339		0	2.04647	0.423886	-0.119233		0	2.23342	1.05284	0.276308		0	1.67997	0.0485282	-0.673493		0	1.66342	0.204334	-0.721102		0	1.19173	-1.17122	-0.519978		0	1.7996	0.718992	-0.506533		0	1.24455	-1.16235	-0.341927		0	1.74451	0.0336451	-0.306703		0
8086344	1524	CX3CR1		0	1.42642	-0.653287	-0.734114		0	1.68485	-0.588677	-0.170353		0	0.543906	-1.30591	-1.51486		0	1.37305	-0.798875	-0.692855		0	0.863552	-0.807326	-1.44347		0	0.427719	-1.86847	-0.634258		0	1.41262	-0.356001	-0.938747		0	0.570928	-1.75301	-0.692399		0	1.03788	-1.01644	-0.852632		0
8087691	9254	CACNA2D2		0	2.0572	0.617977	-0.12254		0	2.00537	-0.0444956	0.0668821		0	-0.450239	-1.75682	-2.06964		0	2.01334	-0.15694	0.31205		0	1.50253	-0.128642	-0.886182		0	1.26175	-0.711097	-0.973106		0	2.18794	0.578754	0.165486		0	-0.321208	-2.11673	-1.54063		0	1.28209	-0.464749	-0.63096		0
8088813	60675	PROK2		0	-0.845903	0.902152	1.41952		0	0.152242	2.07587	1.39835		0	-0.750585	0.882676	1.53325		0	-0.484704	0.668571	1.82361		0	-1.3124	0.271227	1.09765		0	0.168942	1.66968	1.93473		0	-1.38065	-0.383537	1.03845		0	0.547391	1.5625	2.22769		0	-0.488209	0.956142	1.55916		0
8090193	57493	HEG1		0	1.29258	-0.414473	-1.0806		0	2.27997	0.365295	0.914076		0	1.44341	1.88549	-0.076593		0	2.05	0.350545	-0.0908821		0	1.60861	-0.185895	-0.710401		0	1.53837	-0.873858	0.0709967		0	1.80404	0.67528	-0.509451		0	1.71111	-0.558426	-0.136223		0	1.71601	0.155495	-0.202384		0
8091103	7029	TFDP2		0	0.775955	-1.30959	-1.19623		0	2.29303	0.402879	0.842668		0	2.37004	1.12184	0.662233		0	0.825643	-0.018211	-1.56944		0	1.35983	0.0333855	-1.0834		0	0.175421	-2.00267	-0.917788		0	1.38973	0.220411	-1.04833		0	1.38525	0.0833909	-1.05667		0	1.32186	-0.183571	-0.670869		0
8091120	256356	GK5		0	0.871073	-1.30558	-1.03899		0	2.0405	0.3013	-0.0939193		0	2.13469	0.54507	0.0449574		0	1.43682	-0.192295	-0.958644		0	1.86159	-0.190933	-0.198877		0	-0.0622472	-2.01927	-1.38945		0	1.53957	0.440357	-0.864284		0	2.39216	1.63813	1.23687		0	1.52677	-0.0979026	-0.407792		0
8093104	116211	TM4SF19		0	2.39674	1.26295	0.811569		0	1.64924	-0.507042	-0.400547		0	1.9377	0.393396	-0.319566		0	1.51766	-0.419265	-0.743266		0	1.58955	0.617375	-0.776831		0	1.58941	-0.168663	-0.747443		0	1.50549	0.320051	-0.91549		0	-0.503309	-1.40661	-2.26311		0	1.46031	0.0115233	-0.669336		0
8093294	729230	CCR2		0	-2.01159	-2.17761	-1.68234		0	0.0175893	1.53418	1.90705		0	-0.649957	0.875977	1.63622		0	-2.44617	-1.12095	-1.14946		0	-1.72371	-0.72432	0.599054		0	-1.66952	-0.121418	0.70282		0	-1.8734	-0.830414	0.383334		0	-1.26178	0.419541	1.11847		0	-1.45232	-0.268127	0.439393		0
8093950	6286	S100P		0	-1.28033	0.247714	1.1412		0	-1.25881	1.16589	-0.311417		0	1.42868	1.34727	2.43633		0	-0.633461	0.578795	1.71949		0	-0.909154	0.416559	1.50145		0	-1.3765	0.754852	0.733892		0	-2.38196	-1.3149	-0.780781		0	-0.246109	1.72875	1.44891		0	-0.832205	0.615616	0.986134		0
8094240	952	CD38		0	1.92718	0.0528217	-0.22693		0	1.18476	-0.844328	-0.99533		0	1.95945	1.37017	-0.0324343		0	1.34903	-0.0947146	-1.08548		0	1.80535	-0.172617	-0.34983		0	1.10752	-1.30627	-0.393294		0	2.0512	0.932771	-0.0950179		0	0.292723	-1.63321	-1.50885		0	1.45965	-0.211923	-0.585895		0
8094533	401124	DTHD1		0	1.68744	-0.162874	-0.587727		0	2.00852	0.541819	-0.208417		0	2.28679	0.934163	0.384578		0	1.54473	0.119801	-0.870172		0	1.85707	0.156021	-0.410822		0	0.329047	-1.92595	-0.740366		0	1.43052	0.286544	-1.00002		0	1.74168	0.352524	-0.620602		0	1.61072	0.0377555	-0.506694		0
8094596	10744	PTTG2		0	0.868411	0.025736	2.12806		0	0.904859	-1.47063	-0.597136		0	-1.74668	-0.175902	0.597561		0	0.381146	0.666839	2.27326		0	-0.887021	0.56367	1.49651		0	-0.587515	-0.765494	1.43899		0	-0.586188	0.449064	1.76573		0	0.531857	-1.77416	-0.079575		0	-0.140142	-0.310109	1.12793		0
8095585	8671	SLC4A4		0	1.92694	0.207509	-0.296792		0	1.94242	-0.131389	-0.0319424		0	1.47343	-0.555855	-0.727378		0	1.79892	-0.356368	-0.183029		0	1.59226	0.182867	-0.813819		0	1.02848	-1.31371	-0.664877		0	2.02457	0.748657	-0.173603		0	1.18784	-1.07346	-0.728759		0	1.62186	-0.286469	-0.452525		0
8095697	2919	CXCL1		0	0.506328	1.1607	2.3155		0	0.138845	-0.164574	1.97598		0	-1.03099	-0.0806928	1.39673		0	-0.259335	0.174154	1.93963		0	0.662861	1.36572	2.33637		0	0.669708	1.76392	2.18441		0	-0.878804	-0.188726	1.49599		0	1.53996	2.3981	1.56321		0	0.168572	0.803575	1.90098		0
8095728	2069	EREG		0	2.05219	2.10656	0.993004		0	0.833409	1.86369	-0.395507		0	1.99487	0.815184	-0.211128		0	2.2193	0.214737	0.743505		0	2.18671	1.47923	0.397454		0	1.76127	1.48527	-0.185489		0	2.10838	1.36221	0.181089		0	0.896135	0.551632	-1.3762		0	1.75653	1.23482	0.0183411		0
8095736	374	AREG		0	1.97914	0.992677	-0.187805		0	1.93664	1.90846	2.12666		0	2.01746	1.53562	0.164648		0	2.19593	0.384579	0.283209		0	2.34013	1.48304	0.762393		0	1.77664	0.108717	-0.535792		0	2.03184	0.270329	-0.100714		0	1.96669	0.348436	-0.259358		0	2.03056	0.878981	0.281655		0
8095744	374	AREG		0	2.03115	0.98107	-0.113316		0	1.92631	1.69117	2.23301		0	2.20022	1.23885	0.277111		0	2.22805	1.1825	0.308386		0	2.31929	1.67723	0.912879		0	1.56475	-0.0198301	-0.825052		0	2.12353	0.654979	0.00603384		0	2.10691	0.577055	-0.0212396		0	2.06253	0.997878	0.347226		0
8096116	84803	AGPAT9		0	-0.910223	0.048847	1.50784		0	-1.38913	-1.65302	0.363264		0	-0.61612	1.14565	1.54343		0	-0.0643629	1.01922	2.05455		0	-0.409857	0.634457	1.88089		0	0.444446	1.03663	2.30442		0	0.33793	1.0353	2.26238		0	1.98345	1.22985	2.22301		0	-0.0779834	0.562118	1.76747		0
8097288	79633	FAT4		0	2.25632	0.778949	0.30635		0	1.55069	-0.556237	-0.574503		0	1.02132	-1.23192	-0.848283		0	1.43574	-0.940485	-0.260604		0	1.77586	0.563156	-0.563379		0	1.45043	-0.984218	0.161499		0	1.575	-0.0955738	-0.792572		0	0.97734	-1.30203	-0.824382		0	1.50534	-0.471045	-0.424484		0
8097829	85462	FHDC1		0	0.0475719	0.688615	2.14424		0	-1.62861	0.0672149	0.720909		0	-1.50662	0.217597	0.854384		0	-0.266307	1.1524	1.87134		0	-0.502372	1.31937	1.55264		0	1.29143	2.17329	2.05709		0	0.19762	1.18072	2.17219		0	1.25107	1.89675	2.2822		0	-0.139528	1.08699	1.70687		0
8098611	7098	TLR3		0	1.18709	-1.21704	-0.392832		0	2.12865	0.252055	0.166878		0	1.81154	-0.0211848	-0.427142		0	1.20035	-0.360719	-1.20966		0	1.34844	-0.662046	-0.866918		0	0.972887	-1.02807	-1.1717		0	1.47792	0.0368844	-0.946166		0	2.26823	1.30515	1.92875		0	1.54939	-0.211871	-0.364849		0
8098870	10417	SPON2		0	1.9489	-0.0182472	-0.125803		0	1.88386	-0.374031	0.195513		0	1.25457	-0.889079	-0.830443		0	1.64296	-0.624687	-0.244906		0	1.82736	0.286963	-0.488835		0	1.05739	-1.26184	-0.704388		0	1.78794	0.566717	-0.546899		0	0.515057	-1.67366	-1.09897		0	1.48976	-0.498484	-0.480591		0
8099471	83888	FGFBP2		0	1.78946	-0.159691	-0.393205		0	1.8488	0.0668297	-0.394696		0	1.93923	0.0780465	-0.214337		0	1.10565	-0.703791	-1.20074		0	1.56315	0.0354901	-0.836878		0	0.648778	-1.69651	-0.647822		0	1.1816	0.142997	-1.25875		0	1.52166	-0.421798	-0.734815		0	1.44979	-0.332303	-0.710155		0
8100210	7294	TXK		0	1.09135	-0.814582	-1.15724		0	1.79498	0.0788009	-0.496234		0	0.58547	-1.02414	-1.63954		0	1.01805	-0.441133	-1.3909		0	-0.3682	-2.26893	-1.09366		0	-0.150877	-2.08723	-1.36831		0	1.37488	0.0533671	-1.06743		0	1.25443	-1.17778	-0.208776		0	0.825012	-0.960203	-1.05276		0
8100541	3490	IGFBP7		0	0.334959	-1.31019	-1.73373		0	1.04348	-0.317706	-1.38526		0	1.97961	-0.128756	0.0922755		0	0.787473	-0.822496	-1.5189		0	1.45379	-0.703444	-0.628765		0	0.858816	-1.54448	-0.440641		0	1.28744	-0.14914	-1.14904		0	0.0691145	0.19635	-1.90489		0	0.976836	-0.597483	-1.08362		0
8101304	153020	RASGEF1B		0	0.914322	1.09216	-1.08737		0	2.18013	1.35516	0.301566		0	2.05288	1.69494	0.358652		0	1.57377	1.80419	-0.0693838		0	2.25581	1.83021	0.950748		0	2.06964	2.1429	1.63434		0	1.58745	1.25751	-0.510724		0	2.02688	2.18225	1.18662		0	1.83261	1.66992	0.345555		0
8101322	643616	MOP-1		0	1.43652	-0.465692	-0.850387		0	2.32392	0.694973	0.552688		0	2.30445	0.761063	0.45293		0	1.3487	0.109871	2.06863		0	2.22573	0.627765	0.252427		0	1.04607	-1.09166	-0.991378		0	1.48578	0.348331	-0.934571		0	2.2682	1.84836	1.03059		0	1.80492	0.354127	0.197615		0
8101429	51316	PLAC8		0	0.311233	-1.68295	-1.42196		0	1.61777	0.250886	-0.783682		0	1.96599	0.346959	-0.260361		0	0.401548	-0.701612	-1.8801		0	0.588045	-1.16917	-1.55988		0	-0.417214	-2.16557	-1.55358		0	0.526617	-0.244607	-1.79962		0	1.5912	1.52474	-0.317623		0	0.823149	-0.480165	-1.1971		0
8102342	79071	ELOVL6		0	1.52581	-0.096245	-0.862058		0	1.59247	0.180616	-0.81342		0	1.6438	0.30907	-0.750769		0	1.07152	-0.158728	-1.3708		0	1.99974	0.705166	-0.219441		0	1.14832	-1.11051	-0.760786		0	1.63142	0.382654	-0.763542		0	2.21767	0.815502	0.208067		0	1.60385	0.128441	-0.666593		0
8103975	643036	SLED1		0	-0.885359	0.814785	1.41589		0	-1.02927	-1.57671	0.644962		0	-1.23406	0.665223	1.04459		0	0.0492001	0.579165	2.13948		0	-0.940177	0.246283	1.48758		0	-0.765459	0.314359	1.63217		0	0.0875658	0.788325	2.16336		0	2.12909	1.09424	2.06298		0	-0.323559	0.365709	1.57388		0
8104492	83853	ROPN1L		0	-0.839119	0.945353	1.40457		0	-1.44786	-0.549707	-2.27069		0	-0.0397586	1.14712	2.03896		0	-0.498044	1.00669	1.72936		0	-0.869889	0.586382	1.5081		0	0.946156	1.5831	2.36228		0	-0.185065	0.807459	2.01223		0	1.12925	1.53141	2.40973		0	-0.225541	0.882227	1.39932		0
8105340	3001	GZMA		0	1.22988	-0.909669	-0.855254		0	1.80356	0.99142	-0.419004		0	2.18394	0.407534	0.228328		0	0.69593	-0.598264	-1.66487		0	1.38361	-0.297409	-0.999519		0	-0.95524	-2.42176	-1.30441		0	0.210245	-0.877263	-1.98662		0	0.852938	2.11465	-0.00161731		0	0.925609	-0.198846	-0.875371		0
8106393	2149	F2R		0	2.14412	0.0563652	0.598818		0	1.85739	-0.423699	0.20529		0	1.80127	0.172044	-0.510601		0	2.01519	0.587696	-0.198173		0	2.08363	1.10385	0.0126158		0	1.09434	-1.30391	-0.464623		0	2.05942	0.890022	-0.0916391		0	1.52407	-0.527069	-0.654741		0	1.82243	0.0694126	-0.137882		0
8106986	22836	RHOBTB3		0	0.462161	-1.01536	-1.75813		0	1.37806	-0.975794	-0.38582		0	1.99369	0.583523	-0.235585		0	1.95528	0.406496	-0.290379		0	1.24803	-1.07724	0.680585		0	1.05026	-1.29019	0.499154		0	1.65441	0.298575	-0.737126		0	1.26496	2.40782	1.58708		0	1.37586	-0.0827717	-0.0800273		0
8107909	6583	SLC22A4		0	-1.257	-0.63001	1.08757		0	-1.73547	-1.88195	-0.167656		0	0.128901	1.17084	2.13643		0	-0.119495	1.083	2.00334		0	-1.54929	-0.129091	0.865103		0	0.266534	1.42736	2.13436		0	-0.71916	0.478896	1.66068		0	0.711202	2.13176	1.87425		0	-0.534223	0.456352	1.44926		0
8110606	79908	BTNL8		0	-0.355367	1.53815	1.53393		0	-1.53702	0.441713	0.694677		0	-0.182661	0.784184	2.01611		0	0.20639	1.46999	2.079		0	-0.967322	0.729476	1.35878		0	1.13718	2.25399	1.91328		0	-0.739633	0.450047	1.6464		0	-0.13769	1.47027	1.81594		0	-0.322016	1.14223	1.63226		0
8111772	1601	DAB2		0	1.37048	-0.843979	-0.642526		0	0.800597	-1.2582	0.909405		0	-1.78666	-0.791304	-2.22411		0	2.33462	1.12983	0.550582		0	1.85851	-0.0443598	-0.319782		0	0.954595	-1.47498	-0.105628		0	2.32489	1.32259	0.60443		0	1.39219	-1.01255	-0.20932		0	1.15615	-0.371618	-0.179619		0
8113512	64097	EPB41L4A		0	1.83196	0.545351	-0.48839		0	2.16699	0.11296	0.580648		0	1.82518	0.0924702	-0.447657		0	1.94505	0.0847897	-0.205054		0	2.08035	0.558515	-0.0735608		0	1.38101	-1.04179	-0.13414		0	1.51498	0.16882	-0.909064		0	1.94992	-0.161046	0.0322964		0	1.83693	0.0450084	-0.205615		0
8114900	5521	PPP2R2B		0	1.98483	0.637504	-0.249128		0	1.43893	-0.333822	-0.909719		0	1.47072	0.0139796	-0.952655		0	1.56233	-0.127387	-0.801926		0	2.02704	0.662276	-0.176446		0	1.30311	-1.08787	-0.350729		0	1.55882	0.523021	-0.829735		0	1.23611	-0.107711	-1.20915		0	1.57274	0.0224984	-0.684936		0
8114938	9832	JAKMIP2		0	0.987221	-0.725055	-1.33744		0	1.83272	0.08916	-0.43294		0	2.2587	0.667422	0.335689		0	1.20994	-0.256596	-1.21981		0	0.984295	-0.542281	-1.40281		0	0.778513	-1.59823	-0.564314		0	1.64199	-0.00572294	-0.717529		0	2.36169	0.876188	0.633086		0	1.50688	-0.18689	-0.588259		0
8115455	26762	HAVCR1		0	2.28509	0.604633	0.451675		0	1.91619	1.39378	-0.0728631		0	1.82363	0.199639	-0.479738		0	1.5002	0.0649828	-0.921315		0	1.39337	0.219032	-1.04458		0	-0.593661	-2.259	-1.53632		0	1.0078	0.768066	-1.21383		0	1.97497	1.23909	-0.0876911		0	1.41345	0.278778	-0.613082		0
8115464	84868	HAVCR2		0	1.19632	-0.874478	-0.950152		0	1.70317	-0.402689	-0.383651		0	1.12847	-0.346382	-1.293		0	1.59715	-0.149007	-0.742539		0	1.74707	-0.374271	-0.304742		0	0.508378	-1.75942	-0.889875		0	1.92067	0.391916	-0.348731		0	1.74905	-0.372713	-0.301334		0	1.44379	-0.48588	-0.651753		0
8115831	1843	DUSP1		0	1.86444	-0.0905031	-0.27635		0	2.08856	1.32161	0.124993		0	2.12785	1.41784	0.249073		0	0.598002	0.0670913	2.14882		0	2.38523	1.67422	1.38369		0	1.56012	0.121757	-0.850803		0	1.81829	0.723466	-0.481374		0	2.12022	0.885773	0.0140149		0	1.82034	0.765157	0.289007		0
8116537	79908	BTNL8		0	-0.341949	1.43219	1.64306		0	-1.7416	0.370832	0.322519		0	-0.121941	0.791877	2.05185		0	0.127498	1.49997	2.01069		0	-1.28144	0.430894	1.08926		0	1.52661	2.27239	1.91596		0	-1.1904	-0.0544872	1.25699		0	-0.370684	1.24374	1.73775		0	-0.424238	0.998426	1.50351		0
8117622	26212	OR2B6		0	0.246516	1.23649	2.18487		0	0.285097	-0.357977	1.90525		0	0.38719	0.142087	2.15068		0	-0.19145	1.71513	1.5378		0	-0.173288	0.792512	2.02106		0	-0.560164	1.77338	0.610836		0	-0.729213	0.392723	1.65862		0	0.827829	1.93192	2.14255		0	0.0115647	0.953283	1.77646		0
8118310	3303	HSPA1A		0	0.535242	1.36072	2.28937		0	1.89551	-0.367705	0.25133		0	0.637811	2.27958	1.53074		0	1.95998	2.03367	2.0036		0	2.14347	1.96261	1.84989		0	2.20892	1.75054	1.93307		0	1.4837	1.91956	2.27439		0	1.58739	-0.730209	0.791556		0	1.5565	1.2761	1.61549		0
8118314	3304	HSPA1B		0	0.0428465	1.71991	1.78528		0	1.76425	0.160681	1.8509		0	0.790536	2.37238	1.38406		0	2.11386	2.03162	1.80208		0	2.17722	2.01185	1.68295		0	2.20532	1.98422	1.65516		0	1.46417	2.07376	2.16456		0	2.08063	0.088614	1.27887		0	1.57985	1.55538	1.70048		0
8120061	22875	ENPP4		0	0.191665	-0.363202	-2.00351		0	1.80368	0.429813	-0.533427		0	2.32666	0.729544	0.545625		0	1.10924	-0.110851	-1.33636		0	1.03259	-0.546647	-1.3496		0	-1.60201	-1.76343	-2.33247		0	0.602914	-0.688503	-1.72751		0	-1.06103	0.958814	1.09633		0	0.550464	-0.169308	-0.955115		0
8124397	3006	HIST1H1C		0	-2.39926	-0.88785	-0.820095		0	-1.5403	0.837531	0.1134		0	1.33855	2.43695	1.09107		0	-1.61467	-0.67765	0.734872		0	-1.96737	-1.22882	0.103461		0	-0.801445	1.23065	1.2413		0	-1.75201	-0.466551	-2.08288		0	-1.19935	1.12681	0.601518		0	-1.24198	0.296384	0.122831		0
8124955	259197	NCR3		0	1.78781	0.156995	-0.52921		0	1.7038	-0.44761	-0.332018		0	1.86245	-0.133125	-0.248525		0	1.39911	-0.359886	-0.956389		0	1.62468	0.158839	-0.769553		0	1.48547	-0.788186	-0.435126		0	0.863667	-0.0647985	-1.54575		0	1.53453	-0.345559	-0.756658		0	1.53269	-0.227916	-0.696653		0
8125959	116369	SLC26A8		0	-0.721309	0.288883	1.66642		0	1.50701	-0.645225	-0.576963		0	-0.628526	1.02205	1.59723		0	-0.10628	0.886201	2.0511		0	-0.976772	0.447613	1.43147		0	1.19055	1.81082	2.32019		0	-0.381693	0.440076	1.90335		0	1.94844	1.6776	2.22322		0	0.228928	0.741002	1.577		0
8126750	59084	ENPP5		0	0.902839	-0.716878	-1.43579		0	1.87019	-0.0850809	-0.267026		0	2.21104	0.505	0.257023		0	1.12361	-0.552039	-1.2432		0	1.48937	-0.199971	-0.884719		0	0.792771	-1.61023	-0.316031		0	1.02439	0.0174179	-1.40852		0	1.82991	1.81084	0.186846		0	1.40551	-0.103868	-0.638926		0
8126905	10321	CRISP3		0	-1.93894	0.324045	-0.458291		0	1.28004	-0.625955	-0.999771		0	2.23287	1.76188	1.88465		0	1.9387	2.25414	1.23327		0	1.30463	1.63799	2.39568		0	-0.340615	0.750322	1.91681		0	2.1141	2.10947	1.21844		0	1.54168	2.15526	2.07601		0	1.01656	1.2959	1.15835		0
8128123	58528	RRAGD		0	-1.4757	-0.548969	0.911457		0	-0.440761	-0.709093	-2.29592		0	0.536694	1.52242	2.23879		0	-0.705998	0.93373	1.5578		0	-1.60166	-0.448788	0.792869		0	-0.270363	0.984471	1.92236		0	-1.47134	-0.413014	0.941666		0	0.719405	1.554	2.30283		0	-0.588716	0.359345	1.04648		0
8129097	7259	TSPYL1		0	0.6003	-1.64206	-0.985		0	2.13505	1.36258	0.22585		0	2.37702	1.32509	0.768628		0	1.1732	0.232261	-1.25512		0	2.35909	0.650452	1.20555		0	0.262994	-1.97299	-0.439091		0	0.885429	0.282544	-1.46931		0	1.64828	2.33171	0.916134		0	1.43017	0.321201	-0.129045		0
8129482	154075	SAMD3		0	1.53556	-0.512792	-0.644163		0	1.56363	0.0242075	-0.834482		0	2.20358	0.678692	0.183778		0	1.31895	0.224136	-1.12019		0	1.78741	0.309927	-0.552752		0	0.164247	-2.03394	-0.665888		0	1.44497	0.24041	-0.987873		0	1.98159	-0.190106	0.219506		0	1.49999	-0.157433	-0.550258		0
8129627	55350	VNN3		0	-0.49243	0.493039	1.8312		0	0.633951	2.27285	0.393032		0	1.44124	1.97856	2.23931		0	0.118059	0.929309	2.17052		0	0.145239	0.926651	2.18421		0	0.156998	1.45962	2.05149		0	0.0267796	0.857172	2.1295		0	1.51619	2.38686	1.63169		0	0.443253	1.41301	1.82887		0
8130211	23345	SYNE1		0	1.96801	0.0605365	-0.136171		0	1.81271	-0.211405	-0.302182		0	1.49167	0.16405	-0.936633		0	2.28436	1.02137	1.81476		0	1.09636	-0.662559	-1.23223		0	0.750372	-1.63419	-0.483472		0	2.21506	1.15272	0.269832		0	0.859113	-1.4041	-0.90224		0	1.55971	-0.189197	-0.238542		0
8130580	677812	SNORA29		0	1.19916	-0.708208	-1.06967		0	1.69227	0.124881	-0.670381		0	2.3921	0.8536	0.797315		0	1.62448	-0.148399	-0.699792		0	1.98214	-0.254592	0.537289		0	0.274986	-1.96983	-0.611957		0	1.89356	1.10603	-0.259928		0	2.21794	1.56957	0.533184		0	1.65958	0.0716317	-0.180492		0
8130598	80350	LPAL2		0	1.99543	0.444303	-0.222745		0	1.71644	0.0692838	-0.622394		0	1.76514	-0.431469	-0.178356		0	1.47155	-0.0440612	-0.943951		0	1.16876	-0.54319	-1.19119		0	1.64485	-0.739835	0.137826		0	1.64354	0.165853	-0.744748		0	0.954621	0.238963	-1.43024		0	1.54504	-0.105019	-0.649475		0
8131140	100288594	LOC100288594		0	2.12883	0.632296	0.0188623		0	1.35164	-0.602679	-0.90322		0	0.745392	-1.47657	-1.01169		0	1.53614	-0.420009	-0.710609		0	1.4674	-0.309668	-0.87775		0	1.73193	-0.468573	-0.224781		0	1.9005	0.814236	-0.350321		0	0.993518	-1.34918	-0.678087		0	1.48192	-0.397518	-0.5922		0
8132305	80820	EEPD1		0	-0.647165	1.13282	1.51664		0	-0.908275	-1.57032	0.704352		0	-1.57106	0.508926	0.576047		0	0.270106	0.892789	2.24262		0	-1.27857	-0.125187	1.1677		0	1.54365	1.94487	2.25292		0	0.315189	1.48027	2.14078		0	1.33153	-1.05443	0.52563		0	-0.118073	0.401218	1.39084		0
8133233	26053	AUTS2		0	2.38106	1.03384	0.692711		0	2.42224	1.52316	1.35919		0	-0.2829	1.95141	0.325384		0	2.38804	0.751669	0.890808		0	1.76709	2.2799	0.918767		0	2.1271	0.0117665	0.695759		0	1.97794	1.8537	0.424476		0	1.03617	-1.14094	-0.950179		0	1.72709	1.03306	0.544614		0
8133721	3315	HSPB1		0	-1.02216	1.37331	0.500531		0	-1.03976	0.636912	1.31133		0	-0.912565	0.750351	1.41243		0	0.57863	2.05799	1.87695		0	0.812442	2.14163	1.92434		0	1.34673	2.12221	2.11807		0	-0.0321122	1.53338	1.86619		0	0.359698	0.658299	2.26554		0	0.0113624	1.40926	1.65942		0
8135532	286006	C7orf53		0	-1.2179	-1.52289	0.592615		0	1.85861	-0.357981	0.0268426		0	1.90521	2.16503	1.87969		0	1.56335	2.4069	1.47427		0	0.292927	1.37566	2.16857		0	0.844215	1.47973	2.36543		0	1.73114	1.56641	2.35039		0	1.6571	2.21373	1.97132		0	1.07933	1.16582	1.60364		0
8135594	857	CAV1		0	-2.27019	-1.76312	-1.80657		0	-1.61865	-2.12311	-2.09523		0	1.26843	-1.17916	-0.0369585		0	-1.55463	-1.59071	-2.39033		0	-1.76128	-2.30677	-1.70824		0	-1.81568	-1.69084	-2.2901		0	-1.97993	-2.03241	-1.98601		0	-1.38991	-2.0052	-2.22079		0	-1.39023	-1.83641	-1.81678		0
8136614	55750	AGK		0	0.201549	-1.68498	-1.5614		0	1.87971	0.566163	-0.417731		0	1.92814	0.692238	-0.333124		0	0.856358	-0.0504435	-1.55001		0	0.35565	-1.59062	-1.47738		0	-0.330419	-2.20781	-1.31359		0	0.622685	-0.0847588	-1.7186		0	1.52302	2.33289	1.79395		0	0.879586	-0.253415	-0.822234		0
8136709	93432	LOC93432		0	1.49363	0.793492	2.34692		0	2.24982	0.711389	0.298915		0	0.451531	1.92327	1.93297		0	0.502983	1.20335	2.30831		0	0.503995	1.00822	2.3268		0	0.316715	0.99451	2.25687		0	0.636481	1.43842	2.30859		0	2.44404	1.33083	1.17308		0	1.0749	1.17544	1.86906		0
8139100	445347	TARP		0	1.46089	-0.780737	-0.513065		0	1.59077	0.226862	-0.817377		0	2.13822	0.580317	0.0461527		0	1.11818	-0.0248865	-1.3277		0	1.62884	0.554336	-0.745749		0	0.297725	-1.95609	-0.504037		0	0.946649	0.020282	-1.47216		0	2.19749	1.70108	0.622621		0	1.42235	0.0401452	-0.588915		0
8139107	445347	TARP		0	1.08323	0.00391391	-1.3583		0	1.75508	0.481484	-0.598739		0	2.04332	0.577873	-0.146816		0	1.12564	-0.470605	-1.26691		0	1.29679	0.123359	-1.14953		0	1.1072	-1.31511	-0.349797		0	1.4368	0.377143	-0.982868		0	2.33909	1.77969	1.22622		0	1.52339	0.194719	-0.578343		0
8140319	3092	HIP1		0	-1.015	0.200439	1.42191		0	1.60816	-0.301502	1.52614		0	-1.05565	0.525473	1.33022		0	0.368472	1.05173	2.27356		0	-0.87841	0.571039	1.50328		0	1.13744	0.704229	2.38057		0	1.65666	1.95106	2.22719		0	1.84957	-0.202167	1.31757		0	0.458906	0.562538	1.74756		0
8140468	54103	PION		0	1.22907	-0.668328	-1.05004		0	1.79779	0.0743526	-0.489943		0	1.84964	0.103562	-0.407093		0	1.63625	-0.141065	-0.683683		0	1.09689	-1.28754	-0.512553		0	-0.237587	-2.1358	-1.37942		0	1.60324	0.0944391	-0.791264		0	1.76109	1.11427	-0.414071		0	1.34205	-0.355764	-0.716007		0
8140478	54103	PION		0	0.33101	-1.67788	-1.40103		0	1.43125	0.0625296	-1.00381		0	1.98472	0.224217	-0.185328		0	0.825228	-0.430147	-1.57555		0	-0.0952004	-1.90778	-1.62587		0	-1.22278	-2.40841	-1.57474		0	0.535957	-0.603333	-1.79268		0	1.47127	0.374984	-0.947048		0	0.657682	-0.795727	-1.26326		0
8140782	5243	ABCB1		0	2.05575	0.411183	-0.0966713		0	1.37497	0.228041	-1.06316		0	1.95133	0.580718	-0.306154		0	1.39212	0.574626	-0.98603		0	1.29805	-1.05606	-0.460089		0	0.213716	-1.98469	-0.875026		0	1.38798	0.540833	-0.99865		0	2.32116	0.483141	0.919684		0	1.49939	-0.0277754	-0.483263		0
8141094	5166	PDK4		0	0.155179	1.8478	1.76241		0	-0.76304	1.63172	0.384826		0	-0.464587	1.48565	1.45063		0	-1.72936	0.442293	0.269417		0	-1.25652	0.545381	1.0756		0	0.0370533	1.94642	1.49499		0	0.611565	2.20074	1.68495		0	-0.294264	1.78884	1.27968		0	-0.462997	1.48611	1.17531		0
8142765	64101	LRRC4		0	-0.954167	0.199738	1.47649		0	-1.38755	-2.07373	-0.141938		0	-0.428765	0.814049	1.84228		0	-0.258418	0.709219	1.97527		0	-1.25844	0.451955	1.11145		0	1.41745	1.90123	2.28796		0	0.0285443	1.08465	2.09764		0	1.46438	1.37027	2.43098		0	-0.172119	0.557173	1.63502		0
8143367	84255	SLC37A3		0	-0.828392	-0.216606	1.52458		0	1.48937	2.17735	0.38755		0	1.34381	1.3874	2.44046		0	0.282473	1.26555	2.19624		0	-1.08648	-0.382585	1.2964		0	-0.0115481	1.24829	2.02531		0	0.0294761	0.788094	2.13472		0	1.23682	2.18323	2.03646		0	0.306941	1.05634	1.75521		0
8143471	23601	CLEC5A		0	-2.22955	-1.73993	-0.741189		0	-0.0547463	-1.99115	0.0730783		0	-0.291233	1.09452	1.87288		0	0.468269	2.10795	1.71475		0	-0.279609	0.613456	1.96696		0	-0.259585	0.274368	1.95682		0	0.10778	1.32217	2.07741		0	1.08152	2.28539	1.83971		0	-0.182145	0.495847	1.34505		0
8146687	137872	ADHFE1		0	1.16179	-1.0292	-0.847884		0	1.82544	0.373384	-0.499923		0	1.87807	0.663486	-0.410221		0	1.59344	-0.185133	-0.734887		0	1.03567	-0.644046	-1.31339		0	0.207185	-1.95025	-1.05199		0	1.6237	0.646483	-0.7326		0	1.87863	-0.0914012	-0.242597		0	1.40049	-0.277084	-0.729188		0
8148049	4856	NOV		0	-0.266869	1.17729	1.86084		0	-1.02691	-2.21305	-1.93398		0	-2.07387	-0.288404	0.00923907		0	-0.158357	1.01682	1.99365		0	-0.0569731	1.01557	2.0599		0	1.82008	1.90047	2.19913		0	-0.0609008	0.784794	2.08704		0	1.42493	-0.622797	1.2977		0	-0.0498584	0.346337	1.19669		0
8148158	93594	WDR67		0	0.654389	-1.20144	-1.46197		0	1.3622	-0.237884	-1.04377		0	2.08204	1.17571	0.0399938		0	1.22866	0.593248	-1.12278		0	1.44311	-0.954769	0.500099		0	-1.29756	-2.43998	-1.40596		0	0.724598	-0.449738	-1.65876		0	2.37893	1.39092	1.69373		0	1.07205	-0.265492	-0.557428		0
8148304	10221	TRIB1		0	-0.656698	0.835238	1.6435		0	-0.126534	1.38424	1.87761		0	-0.284569	1.43042	1.70386		0	-0.120023	0.8916	2.04198		0	-0.570038	1.21855	1.54803		0	0.689966	2.07455	1.93324		0	-0.623702	1.35263	1.37346		0	0.336892	1.28805	2.21798		0	-0.169338	1.30941	1.79246		0
8148317	4609	MYC		0	-2.44498	-1.0939	-1.17732		0	-0.644441	1.62354	0.924538		0	-1.58831	0.69012	0.300504		0	-2.39932	-0.792268	-0.94288		0	-2.14462	-0.992129	-0.0822357		0	-1.89528	-0.0206731	0.278663		0	-2.21084	-0.197821	-0.70674		0	-0.980993	0.958473	1.21405		0	-1.7886	0.0219173	-0.0239277		0
8150962	9760	TOX		0	1.2463	-0.774551	-0.950901		0	1.91034	-0.0122808	-0.224689		0	2.27382	1.56654	0.656347		0	1.4446	0.156878	-0.990829		0	1.0954	-0.335019	-1.33003		0	0.971298	-1.46177	-0.166437		0	1.53218	0.85254	-0.763392		0	2.09878	0.24464	0.0827354		0	1.57159	0.0296228	-0.460899		0
8151101	4603	MYBL1		0	1.88607	-0.181776	-0.141738		0	1.74887	0.422932	-0.610145		0	2.33163	1.01881	0.519774		0	1.39775	0.0123743	-1.03947		0	1.4522	-0.131669	-0.952686		0	-0.010343	-2.09554	-1.04227		0	1.11043	0.192893	-1.31521		0	2.09776	1.67827	0.413603		0	1.5018	0.114537	-0.521017		0
8151756	55529	TMEM55A		0	-1.61717	-1.08414	0.579096		0	-1.51339	0.867016	-0.575448		0	1.74558	1.95204	2.1986		0	-0.71708	1.44773	1.11367		0	-1.49566	0.150835	0.889934		0	-0.881487	1.19627	1.1537		0	-1.21102	0.35226	1.19931		0	0.716732	2.10588	1.91197		0	-0.621687	0.873487	1.05885		0
8152119	83988	NCALD		0	1.64953	-0.310131	-0.573911		0	1.60543	-0.166937	-0.722995		0	1.62899	0.218288	-0.768061		0	1.76574	0.0620438	-0.540764		0	1.44875	-0.247775	-0.926578		0	1.18583	-1.25685	-0.168907		0	1.78282	0.355731	-0.56229		0	1.36074	-1.02658	-0.30774		0	1.55348	-0.296525	-0.571406		0
8152764	9788	MTSS1		0	1.81786	-0.308938	-0.188778		0	1.891	0.231259	-0.370827		0	1.63968	1.52097	-0.277118		0	1.89338	0.684973	-0.385207		0	0.946056	-0.424679	-1.46541		0	1.06721	-1.20277	-0.793979		0	1.40937	0.735208	-0.920673		0	0.945909	-1.31165	-0.878598		0	1.45131	-0.00945351	-0.660074		0
8154962	25822	DNAJB5		0	0.798143	2.07819	1.99277		0	-0.0993805	1.47781	1.84491		0	-0.309428	1.94821	0.618698		0	0.765632	2.23147	1.75495		0	0.515486	1.93856	1.96327		0	1.42675	2.36782	1.72296		0	0.820557	2.17658	1.88107		0	1.11887	2.31228	1.80275		0	0.629579	2.06637	1.69767		0
8155359	79937	CNTNAP3		0	-0.747427	-0.302062	1.55359		0	1.02994	0.18719	-1.38239		0	1.46848	1.86025	2.30764		0	0.950439	1.55669	2.37134		0	-1.15403	-0.213888	1.27461		0	-0.486725	0.743507	1.81081		0	-0.0535847	1.26597	1.98923		0	1.93001	2.23033	1.69265		0	0.367138	0.915999	1.45218		0
8155460	79937	CNTNAP3		0	-0.654401	-0.0243826	1.67978		0	2.37015	1.5573	0.946169		0	1.03618	1.83208	2.27877		0	0.809073	1.43184	2.36731		0	-1.11323	0.174012	1.32988		0	0.310616	1.13884	2.23695		0	0.262385	1.71014	1.97586		0	1.88744	1.54957	2.28531		0	0.613527	1.17117	1.88751		0
8155540	79937	CNTNAP3		0	-0.783089	-0.420465	1.49366		0	0.750849	-0.250489	-1.64316		0	1.58144	1.88787	2.28014		0	0.985927	1.39383	2.41516		0	-1.33378	-0.0845767	1.11234		0	-0.285597	0.614172	1.96325		0	0.509594	1.15675	2.31719		0	2.25998	1.94742	1.43472		0	0.460666	0.780563	1.42166		0
8156026	84131	CEP78		0	0.89826	-1.3064	-0.986122		0	2.06859	0.684069	-0.101392		0	2.34248	0.98492	0.551459		0	1.41272	0.196457	-1.02514		0	1.48443	-0.324743	-0.84595		0	0.0587606	-2.08113	-0.869958		0	1.28778	0.313718	-1.13874		0	2.2361	1.35847	0.413845		0	1.47364	-0.0218306	-0.50025		0
8157446	5004	ORM1		0	-0.818995	-0.381077	1.48468		0	-1.39405	1.04487	-0.0307054		0	0.914922	1.30663	2.41413		0	-0.295739	0.125099	1.91174		0	-0.03726	1.08623	2.0567		0	-1.15919	0.713878	1.12318		0	-0.73144	0.833641	1.57182		0	-0.118106	1.91181	1.33138		0	-0.454983	0.830134	1.48287		0
8157800	406954	MIR181A2		0	0.840183	-0.279605	-1.57218		0	0.986593	-0.080354	-1.4468		0	2.0956	0.162389	0.139907		0	0.635923	-0.682375	-1.70099		0	1.39068	-0.607613	-0.835159		0	0.988078	-1.44511	-0.233868		0	1.36136	0.49515	-1.0346		0	-0.635768	-2.26635	-1.56391		0	0.957831	-0.587983	-1.03095		0
8157802	406956	MIR181B2		0	1.21947	-0.731856	-1.02436		0	1.32289	-0.0583129	-1.11887		0	1.67704	-0.300738	-0.526794		0	1.05533	-0.617491	-1.30037		0	0.950951	-1.22908	-0.995179		0	0.653325	-1.71731	-0.39737		0	1.71823	0.935373	-0.539061		0	-0.278471	-1.63724	-2.03629		0	1.03985	-0.669582	-0.992287		0
8158539	414318	C9orf106		0	-2.37361	-0.808542	-0.718935		0	-2.4331	-1.36466	-1.08193		0	-2.11313	-1.0165	-0.0324166		0	-1.99259	-0.898544	0.195841		0	-2.43329	-1.46016	-1.3012		0	-0.930654	0.970745	1.27409		0	-1.83794	-0.860204	0.421575		0	-0.828501	0.743094	1.50508		0	-1.86785	-0.586847	0.0327635		0
8159521	5730	PTGDS		0	1.95047	1.54923	0.0844783		0	0.776029	-1.61264	-0.480462		0	1.32553	-0.623847	-0.931096		0	1.01484	-1.03626	-1.1004		0	1.40392	0.551492	-0.980949		0	1.83388	0.288586	-0.478674		0	1.81972	0.421665	-0.510078		0	-0.0941412	-1.4961	-1.98875		0	1.25378	-0.244733	-0.798242		0
8159838	157983	C9orf66		0	-1.34299	1.10138	-0.01926		0	-1.66616	0.715069	-0.45414		0	-1.42855	-1.1275	0.725229		0	-2.05348	0.0148571	-0.205777		0	-1.66855	-0.88668	0.611648		0	0.333194	2.06744	1.64535		0	-1.74831	-0.278291	0.607693		0	-1.22139	1.1453	0.488995		0	-1.34953	0.343947	0.424968		0
8160260	54796	BNC2		0	2.08704	0.219538	0.066967		0	1.70685	-0.259823	-0.495487		0	2.01984	0.266595	-0.126117		0	1.60009	-0.240301	-0.700457		0	1.60454	-0.0815852	-0.752996		0	1.15884	-1.18953	-0.578779		0	2.04377	0.613445	-0.14725		0	-0.0422595	-1.83974	-1.65638		0	1.52234	-0.313925	-0.548813		0
8160274	158295	MGC24103		0	1.92153	0.257668	-0.321957		0	1.34432	-0.785252	-0.766093		0	0.16073	-2.00544	-0.954907		0	2.17163	0.577922	0.12486		0	1.8893	0.48742	-0.405475		0	0.689397	-1.63413	-0.764894		0	1.91568	1.02926	-0.262906		0	0.842454	-1.19548	-1.21473		0	1.36688	-0.408502	-0.570763		0
8160546	158038	LINGO2		0	1.79552	0.0410732	-0.482499		0	2.19344	0.152739	0.803543		0	1.7269	-0.198658	-0.495154		0	1.65257	-0.502349	-0.397754		0	1.66429	0.0781905	-0.702977		0	1.50961	-0.914242	0.265691		0	1.6587	0.537568	-0.713637		0	1.09791	-1.19507	-0.734335		0	1.66237	-0.250093	-0.30714		0
8161288	79937	CNTNAP3		0	-0.359733	0.61947	1.91573		0	0.211412	-0.639936	1.72156		0	0.385563	1.58244	2.13394		0	0.783411	1.38989	2.36918		0	-1.11755	0.149272	1.32702		0	0.612818	1.58783	2.24684		0	0.35945	1.45077	2.17752		0	1.30524	0.679059	2.35365		0	0.272576	0.85235	2.03068		0
8161460	79937	CNTNAP3		0	-0.783089	-0.420465	1.49366		0	0.750849	-0.250489	-1.64316		0	1.58144	1.88787	2.28014		0	0.985927	1.39383	2.41516		0	-1.33378	-0.0845767	1.11234		0	-0.285597	0.614172	1.96325		0	0.509594	1.15675	2.31719		0	2.25998	1.94742	1.43472		0	0.460666	0.780563	1.42166		0
8162276	4783	NFIL3		0	-1.20711	-0.528152	1.16041		0	-2.40022	-1.26491	-1.61613		0	1.20406	1.88881	2.28062		0	0.0658933	1.22661	2.08328		0	-0.590916	0.947588	1.66606		0	0.0739167	1.19062	2.0988		0	-0.641255	-0.869109	1.35624		0	0.384782	0.935538	2.28683		0	-0.388856	0.440875	1.41452		0
8162533	5727	PTCH1		0	1.58385	-0.0572099	-0.789852		0	1.95937	-0.258713	0.288785		0	1.13092	0.595659	-1.19832		0	2.13063	0.352085	0.105466		0	1.24741	-0.468455	-1.11962		0	1.55474	-0.834952	-0.0389605		0	1.62092	0.482357	-0.766119		0	1.30837	-1.05822	-0.418881		0	1.56703	-0.155931	-0.492187		0
8166157	660	BMX		0	-1.26234	0.0893737	1.1826		0	0.937783	0.229687	-1.44465		0	0.531221	1.26803	2.30816		0	-0.195463	1.06043	1.95632		0	-0.653961	0.77873	1.66274		0	0.947491	1.35315	2.41433		0	-0.0545187	0.35344	2.06667		0	1.69014	1.91966	2.23728		0	0.242544	0.881562	1.54793		0
8170834	8277	TKTL1		0	0.987063	-0.986529	-1.18443		0	2.21139	0.390274	0.333469		0	1.92091	0.994752	-0.268691		0	1.89519	-0.13585	-0.16327		0	2.23686	0.614255	0.288277		0	0.889388	-1.53145	-0.176596		0	1.97408	0.515667	-0.267574		0	1.67101	-0.602021	-0.192866		0	1.72324	-0.0926133	-0.20396		0
8172670	139189	DGKK		0	1.90142	-0.00815308	-0.247822		0	1.86308	-0.416142	0.214923		0	0.640913	-1.68549	-0.734752		0	1.79765	-0.33286	-0.216815		0	0.878483	0.0198442	-1.52516		0	1.26893	-0.973395	-0.694321		0	1.9468	-0.0569482	-0.0978263		0	0.703778	-1.53293	-0.991909		0	1.37513	-0.623259	-0.53671		0
8173217	23229	ARHGEF9		0	0.32409	-1.04885	-1.86228		0	1.51693	-0.404571	-0.753305		0	0.669665	-0.517571	-1.69721		0	0.474275	-0.530681	-1.84254		0	0.0299993	-1.22217	-2.02185		0	0.375744	-1.39969	-1.63189		0	0.711935	-0.267312	-1.673		0	1.15627	-0.363141	-1.25915		0	0.657364	-0.719248	-1.59265		0
8178086	3304	HSPA1B		0	-0.00750271	1.76154	1.69371		0	1.88825	0.213512	1.77228		0	0.737419	2.35826	1.37684		0	2.12513	2.01793	1.80282		0	2.19823	1.97304	1.70608		0	2.19793	1.99032	1.66656		0	1.42563	2.07682	2.16311		0	2.13176	0.171453	1.27693		0	1.58711	1.57036	1.68229		0
8178517	259197	NCR3		0	1.78781	0.156995	-0.52921		0	1.7038	-0.44761	-0.332018		0	1.86245	-0.133125	-0.248525		0	1.39911	-0.359886	-0.956389		0	1.62468	0.158839	-0.769553		0	1.48547	-0.788186	-0.435126		0	0.863667	-0.0647985	-1.54575		0	1.53453	-0.345559	-0.756658		0	1.53269	-0.227916	-0.696653		0
8179322	3303	HSPA1A		0	0.521986	1.49229	2.24328		0	2.04143	-0.140079	0.478886		0	0.49384	2.21829	1.52286		0	1.96594	2.01839	2.01397		0	2.13134	1.97899	1.84982		0	2.18611	1.80441	1.93363		0	1.45373	1.94499	2.2608		0	1.61594	-0.690081	0.822759		0	1.55129	1.3284	1.64075		0
8179324	3304	HSPA1B		0	-0.00750271	1.76154	1.69371		0	1.88825	0.213512	1.77228		0	0.737419	2.35826	1.37684		0	2.12513	2.01793	1.80282		0	2.19823	1.97304	1.70608		0	2.19793	1.99032	1.66656		0	1.42563	2.07682	2.16311		0	2.13176	0.171453	1.27693		0	1.58711	1.57036	1.68229		0
8179773	259197	NCR3		0	1.78781	0.156995	-0.52921		0	1.7038	-0.44761	-0.332018		0	1.86245	-0.133125	-0.248525		0	1.39911	-0.359886	-0.956389		0	1.62468	0.158839	-0.769553		0	1.48547	-0.788186	-0.435126		0	0.863667	-0.0647985	-1.54575		0	1.53453	-0.345559	-0.756658		0	1.53269	-0.227916	-0.696653		0
[truncated: 4 more columns]
